# Supplementary material for: Deciphering genes associated with diffuse large B-cell lymphoma with lymphomatous effusions: A mutational accumulation scoring approach
Source: Biomark Res. 2021 Oct 9;9:74. doi: 10.1186/s40364-021-00330-8 (PMC8504051; doi:10.1186/s40364-021-00330-8)
Supplement: Supplementary file 3 — Additional file 3. [file 40364_2021_330_MOESM3_ESM.xlsx]

## Sheet: BCR Pathway
GENES	DATASET	SCORE
CD22	NCKU	0.3684
CD22	TCGA	0
BCR	NCKU	1.15575
BCR	TCGA	0
CD79A	NCKU	0.726153
CD79A	TCGA	0.319699
CD79B	NCKU	0.5211
CD79B	TCGA	0.838482
LYN	NCKU	0.2602
LYN	TCGA	0
RASGRP3	NCKU	0.5063
RASGRP3	TCGA	0
GRB2	NCKU	0.4971
GRB2	TCGA	0
MALT1	NCKU	0.5156
MALT1	TCGA	0
VAV1	NCKU	0.4222
VAV1	TCGA	0
GSK3B	NCKU	0.6842
GSK3B	TCGA	0.09
LILRB1	NCKU	0.3097
LILRB1	TCGA	0
PTPN6	NCKU	0.806977
PTPN6	TCGA	0.334797
NFATC2	NCKU	0.5206
NFATC2	TCGA	0.222167
NRAS	NCKU	0.377
NRAS	TCGA	0
PPP3R2	NCKU	0.4219
PPP3R2	TCGA	0.107182
CARD11	NCKU	0.723383
CARD11	TCGA	0.612326
INPPL1	NCKU	0.623
INPPL1	TCGA	0.219273
PIK3R1	NCKU	0.707628
PIK3R1	TCGA	0
RAC3	NCKU	0.6923
RAC3	TCGA	0
VAV2	NCKU	1.01838
VAV2	TCGA	0
LILRB2	NCKU	0.1695
LILRB2	TCGA	0
LILRA3	NCKU	0.4488
LILRA3	TCGA	0
LILRA5	NCKU	0.5263
LILRA5	TCGA	0
NFKB1	NCKU	0.4796
NFKB1	TCGA	0

## Sheet: TLR PATHWAY
GENES	DATASET	SCORE
TLR6	NCKU	0.5
TLR6	TCGA	0
IFNAR1	NCKU	0.4444
IFNAR1	TCGA	0.222955
MYD88	NCKU	0.531678
MYD88	TCGA	0.192682
TRAM1	NCKU	0.625
TRAM1	TCGA	0
TICAM1	NCKU	0.3357
TICAM1	TCGA	0
CASP8	NCKU	0.3237
CASP8	TCGA	0
TAB2	NCKU	0.3942
TAB2	TCGA	0
IKBKE	NCKU	0.476
IKBKE	TCGA	0.321955
TRAK1	NCKU	1.53519
TRAK1	TCGA	0.0998182
IRF3	NCKU	0.5075
IRF3	TCGA	0
STAT1	NCKU	0.3793
STAT1	TCGA	0.330884
CD40	NCKU	0.524
CD40	TCGA	0.0122727
CD86	NCKU	0.697
CD86	TCGA	0
IFNB1	NCKU	0.476
IFNB1	TCGA	0
IFNAR2	NCKU	0.4898
IFNAR2	TCGA	0
MAP2K6	NCKU	0.1891
MAP2K6	TCGA	0
RIPK1	NCKU	0.4706
RIPK1	TCGA	0
NFKB1	NCKU	0.4796
NFKB1	TCGA	0
MAP2K3	NCKU	0.2006
MAP2K3	TCGA	0.0793636
IFNA14	NCKU	0.6408
IFNA14	TCGA	0.0912273
IFNA8	NCKU	0.5
IFNA8	TCGA	0
IFNA4	NCKU	0.6598
IFNA4	TCGA	0

## Sheet: NFKB PATHWAY
GENES	DATASET	SCORE
CARD11	NCKU	0.723383
CARD11	TCGA	0.612326
MALT1	NCKU	0.5156
MALT1	TCGA	0
ATM	NCKU	0.658995
ATM	TCGA	0
PARP1	NCKU	0.4183
PARP1	TCGA	0
EDAR	NCKU	0.4362
EDAR	TCGA	0
MYD88	NCKU	0.531678
MYD88	TCGA	0.192682
CD40	NCKU	0.524
CD40	TCGA	0.0122727
BCL2	NCKU	0.4075
BCL2	TCGA	0.204401
CARD14	NCKU	0.743045
CARD14	TCGA	0
RIPK1	NCKU	0.4706
RIPK1	TCGA	0
TAB2	NCKU	0.3942
TAB2	TCGA	0
NFKB1	NCKU	0.4796
NFKB1	TCGA	0
CSNK2A3	NCKU	0.411
CSNK2A3	TCGA	0.113318
TNFRSF13C	NCKU	0.2571
TNFRSF13C	TCGA	0.155864
CFLAR	NCKU	0.1712
CFLAR	TCGA	0
IL1R2	NCKU	0.4519
IL1R2	TCGA	0
​

## Sheet: LEUKOCYTE TRANSENDOTHELIAL MIGR
GENES	DATASET	SCORE
ITGAM	NCKU	0.4655
ITGAM	TCGA	0
ITGB2	NCKU	0.2098
ITGB2	TCGA	0
ITGB1	NCKU	0.626126
ITGB1	TCGA	0
CTNNA3	NCKU	0.4912
CTNNA3	TCGA	0.285644
RHOA	NCKU	0.699077
RHOA	TCGA	0.265348
RAPGEF4	NCKU	0.5496
RAPGEF4	TCGA	0.081
GNAI2	NCKU	0.4049
GNAI2	TCGA	0
ARHGAP5	NCKU	0.4133
ARHGAP5	TCGA	0.0511364
AFDN	NCKU	0.4068
AFDN	TCGA	0.136227
MYL12A	NCKU	0.5238
MYL12A	TCGA	0
MYL5	NCKU	0.4632
MYL5	TCGA	0.170591
ACTG1	NCKU	0.1675
ACTG1	TCGA	0.223941
PTK2	NCKU	0.2857
PTK2	TCGA	0
PXN	NCKU	0.2684
PXN	TCGA	0
VASP	NCKU	0.4932
VASP	TCGA	0
ACTN4	NCKU	0.4831
ACTN4	TCGA	0.280453

## Sheet: FAK
GENES	DATASET	SCORE
PTK2	NCKU	0.2857
PTK2	TCGA	0
MAP2	NCKU	0.4464
MAP2	TCGA	0
CDKN2A	NCKU	0.700297
CDKN2A	TCGA	0
FHOD3	NCKU	0.5495
FHOD3	TCGA	0.0527727
PAK1	NCKU	0.5224
PAK1	TCGA	0
WASF2	NCKU	0.426
WASF2	TCGA	0
MYLK	NCKU	1.14009
MYLK	TCGA	0.0556364
GIT1	NCKU	0.952607
GIT1	TCGA	0
DOCK1	NCKU	0.801385
DOCK1	TCGA	0.176593
PAK3	NCKU	1
PAK3	TCGA	0.0454091

## Sheet: BCM COMPLEX
GENES	DATASET	SCORE
BCL2	NCKU	0.4075
BCL2	TCGA	0.204401
BCR	NCKU	1.15575
BCR	TCGA	0
CARD11	NCKU	0.723383
CARD11	TCGA	0.612326
ITK	NCKU	0.3571
ITK	TCGA	0
MALT1	NCKU	0.5156
MALT1	TCGA	0
CD79A	NCKU	0.726153
CD79A	TCGA	0.319699
DLG4	NCKU	0.2034
DLG4	TCGA	0
DLG2	NCKU	0.4265
DLG2	TCGA	0.20575
DLG5	NCKU	0.4371
DLG5	TCGA	0.198805

## Sheet: CYTOKINES
GENES	DATASET	SCORE
IL10	NCKU	0.497
IL10	TCGA	0
ILF3	NCKU	0.4615
ILF3	TCGA	0.0916364
IL13RA1	NCKU	1.4939
IL13RA1	TCGA	0.0208636
ILDR2	NCKU	1.14041
ILDR2	TCGA	0
IL1RAP	NCKU	0.4779
IL1RAP	TCGA	0
IL7R	NCKU	0.647548
IL7R	TCGA	0
IL11RA	NCKU	0.4872
IL11RA	TCGA	0
IL16	NCKU	0.5263
IL16	TCGA	0
IL20RB	NCKU	0.431
IL20RB	TCGA	0
IL1R2	NCKU	0.4519
IL1R2	TCGA	0
IL12RB2	NCKU	0.495
IL12RB2	TCGA	0
IL18BP	NCKU	0.4925
IL18BP	TCGA	0
IL4R	NCKU	0.5747
IL4R	TCGA	0
IL10RB	NCKU	0.4947
IL10RB	TCGA	0
IL17RA	NCKU	0.4978
IL17RA	TCGA	0.110045
IL17REL	NCKU	0.3787
IL17REL	TCGA	0
IL1RAPL1	NCKU	0.5163
IL1RAPL1	TCGA	0.0654545
IL27RA	NCKU	0.4455
IL27RA	TCGA	0

## Sheet: SOMATIC HYPERMUTATION
GENES	DATASET	SCORE
PIM1	NCKU	1.5879
PIM1	TCGA	0.585551
SUSD2	NCKU	0.5159
SUSD2	TCGA	0
MYC	NCKU	0.2241
MYC	TCGA	0.447382
BCL2	NCKU	0.4075
BCL2	TCGA	0.204401
ZNF804A	NCKU	0.3194
ZNF804A	TCGA	0.183273
RIMS2	NCKU	0.4409
RIMS2	TCGA	0.276524
IGLL5	NCKU	0.638395
IGLL5	TCGA	1.75781
TTN	NCKU	1.84789
TTN	TCGA	0.626559
TCHH	NCKU	0.692897
TCHH	TCGA	0
PTPN23	NCKU	0.4343
PTPN23	TCGA	0
PCLO	NCKU	0.554678
PCLO	TCGA	0.379759
OSBPL10	NCKU	0.932861
OSBPL10	TCGA	0.282791
MYD88	NCKU	0.531678
MYD88	TCGA	0.192682
MPEG1	NCKU	0.3832
MPEG1	TCGA	0.605295
LRP1B	NCKU	0.652299
LRP1B	TCGA	0.873462
MROH2B	NCKU	0.5957
MROH2B	TCGA	0.402463
FAT4	NCKU	0.916096
FAT4	TCGA	0.533222
PIEZO1	NCKU	1.58468
PIEZO1	TCGA	0.136227
DNAH7	NCKU	0.834607
DNAH7	TCGA	0.189106
APC2	NCKU	0.699613
APC2	TCGA	0
TENM4	NCKU	0.4921
TENM4	TCGA	0.445121
CD79B	NCKU	0.5211
CD79B	TCGA	0.838482
MUC16	NCKU	2.47895
MUC16	TCGA	0.32589
LRRIQ3	NCKU	0.4167
LRRIQ3	TCGA	0
SOCS1	NCKU	0.523398
SOCS1	TCGA	0.484643
PTPRD	NCKU	0.4679
PTPRD	TCGA	0.328306
CSMD2	NCKU	0.461
CSMD2	TCGA	0

## Sheet: Glycoproteins
GENES	DATASET	SCORE
ADAMTS15	Effusion+	0.9492
ADAMTS15	Effusion-	0.0421364
ADAMTS7	Effusion+	0.5616
ADAMTS7	Effusion-	0.0355909
ADAMTS9	Effusion+	0.763332
ADAMTS9	Effusion-	0.036
ABCA1	Effusion+	0.793539
ABCA1	Effusion-	0.292763
ABCA2	Effusion+	1.03428
ABCA2	Effusion-	0.0793636
ABCA8	Effusion+	1.00701
ABCA8	Effusion-	0
ABCG8	Effusion+	1.08652
ABCG8	Effusion-	0
CD40	Effusion+	0.524
CD40	Effusion-	0.0122727
FAT1	Effusion+	1.10514
FAT1	Effusion-	0.336496
FAT2	Effusion+	1.29772
FAT2	Effusion-	0.19165
FCGBP	Effusion+	1.78326
FCGBP	Effusion-	0
FCRL5	Effusion+	1.19307
FCRL5	Effusion-	0
GPR17	Effusion+	1.22826
GPR17	Effusion-	0
GPR75	Effusion+	1.4455
GPR75	Effusion-	0
LRP1	Effusion+	0.60728
LRP1	Effusion-	0.0474545
LRP5	Effusion+	1.3226
LRP5	Effusion-	0
NAALADL1	Effusion+	1.14039
NAALADL1	Effusion-	0
NIPAL3	Effusion+	1.2292
NIPAL3	Effusion-	0
TNFRSF14	Effusion+	2.06432
TNFRSF14	Effusion-	0.472791
TNFRSF4	Effusion+	0.9022
TNFRSF4	Effusion-	0.0560455
UGT3A1	Effusion+	1.2738
UGT3A1	Effusion-	0.0278182
B3GNT6	Effusion+	1.1111
B3GNT6	Effusion-	0
WNK1	Effusion+	0.734419
WNK1	Effusion-	0.0544091
ADCY5	Effusion+	0.637305
ADCY5	Effusion-	0.0605455
ADGRG4	Effusion+	1.56975
ADGRG4	Effusion-	0
ADGRG6	Effusion+	0.620592
ADGRG6	Effusion-	0.036
ALK	Effusion+	1.25695
ALK	Effusion-	0
AGTR2	Effusion+	0.9294
AGTR2	Effusion-	0.0163636
ANO2	Effusion+	1.0124
ANO2	Effusion-	0.0388636
BSN	Effusion+	1.33448
BSN	Effusion-	0.0949091
B2M	Effusion+	1.21786
B2M	Effusion-	0.4351
BFAR	Effusion+	1.2143
BFAR	Effusion-	0
CDH16	Effusion+	1.09128
CDH16	Effusion-	0
CACNA1B	Effusion+	0.599493
CACNA1B	Effusion-	0.0560455
CACNA1S	Effusion+	1.34486
CACNA1S	Effusion-	0.0306818
CA4	Effusion+	0.772446
CA4	Effusion-	0.0523636
CPZ	Effusion+	0.832428
CPZ	Effusion-	0.0355909
CATSPERD	Effusion+	1.1173
CATSPERD	Effusion-	0.272864
CLCA4	Effusion+	2.55
CLCA4	Effusion-	0
C21orf62	Effusion+	0.827567
C21orf62	Effusion-	0.0384545
COL9A3	Effusion+	0.718514
COL9A3	Effusion-	0.0400909
COL14A1	Effusion+	1.03955
COL14A1	Effusion-	0.0945
COL27A1	Effusion+	1.24046
COL27A1	Effusion-	0.258501
C1QB	Effusion+	1.08056
C1QB	Effusion-	0
CNTN5	Effusion+	0.5385
CNTN5	Effusion-	0.0339545
CUBN	Effusion+	1.03004
CUBN	Effusion-	0.175079
DCHS2	Effusion+	1.09137
DCHS2	Effusion-	0.319568
DPP7	Effusion+	1.42541
DPP7	Effusion-	0
ERBB2	Effusion+	0.864964
ERBB2	Effusion-	0.163636
ELFN1	Effusion+	1.13425
ELFN1	Effusion-	0
FAM155A	Effusion+	2.4459
FAM155A	Effusion-	0
FAM171A1	Effusion+	0.725717
FAM171A1	Effusion-	0.0507273
FBN3	Effusion+	1.03027
FBN3	Effusion-	0.102273
FNDC1	Effusion+	1.0532
FNDC1	Effusion-	0.217411
GRM6	Effusion+	1.3671
GRM6	Effusion-	0.132136
GYG1	Effusion+	0.5714
GYG1	Effusion-	0.0511364
HIST1H2BK	Effusion+	2.61397
HIST1H2BK	Effusion-	0.685812
ITGA2	Effusion+	0.690803
ITGA2	Effusion-	0.0585
IL12RB1	Effusion+	1.1069
IL12RB1	Effusion-	0
IL13RA1	Effusion+	1.4939
IL13RA1	Effusion-	0.0208636
LAMA5	Effusion+	1.14495
LAMA5	Effusion-	0.343089
LAMB1	Effusion+	0.834208
LAMB1	Effusion-	0.168955
LTK	Effusion+	1.24388
LTK	Effusion-	0.204545
HLA-DRB5	Effusion+	2.0007
HLA-DRB5	Effusion-	0
MATN2	Effusion+	1.17432
MATN2	Effusion-	0.0319091
MUC12	Effusion+	2.01545
MUC12	Effusion-	0
MUC16	Effusion+	2.47895
MUC16	Effusion-	0.32589
MUC17	Effusion+	1.0974
MUC17	Effusion-	0.164864
MUC4	Effusion+	4.21876
MUC4	Effusion-	0.687149
MUC5B	Effusion+	2.49224
MUC5B	Effusion-	0.430385
MUC6	Effusion+	2.41829
MUC6	Effusion-	0.119473
NPR3	Effusion+	1.19801
NPR3	Effusion-	0
NRG2	Effusion+	1.448
NRG2	Effusion-	0
NEFM	Effusion+	1.23273
NEFM	Effusion-	0
NLGN4Y	Effusion+	1.15776
NLGN4Y	Effusion-	0
NUP210	Effusion+	1.15622
NUP210	Effusion-	0.30828
OR10H1	Effusion+	0.5228
OR10H1	Effusion-	0
OR2L3	Effusion+	3.1422
OR2L3	Effusion-	0
OR2T35	Effusion+	3.6436
OR2T35	Effusion-	0.240545
OR2T4	Effusion+	1.3949
OR2T4	Effusion-	0
OR8B2	Effusion+	1.20862
OR8B2	Effusion-	0.0957273
OTOG	Effusion+	1.3708
OTOG	Effusion-	0.340909
PTCH1	Effusion+	1.56706
PTCH1	Effusion-	0.194288
PTCHD3	Effusion+	1.02453
PTCHD3	Effusion-	0
PIEZO1	Effusion+	1.58468
PIEZO1	Effusion-	0.136227
PLXNA3	Effusion+	1.23578
PLXNA3	Effusion-	0
PKD1	Effusion+	1.39911
PKD1	Effusion-	0.155864
GALNT15	Effusion+	0.5569
GALNT15	Effusion-	0.0147273
KCNV2	Effusion+	1.02049
KCNV2	Effusion-	0
KCNH2	Effusion+	2.77054
KCNH2	Effusion-	0
KCNH6	Effusion+	1.1547
KCNH6	Effusion-	0
PSG1	Effusion+	0.726818
PSG1	Effusion-	0.0511364
PRH2	Effusion+	0.6909
PRH2	Effusion-	0
PRSS21	Effusion+	1.0203
PRSS21	Effusion-	0
PTPRK	Effusion+	0.674801
PTPRK	Effusion-	0.0233182
PTPRT	Effusion+	0.9567
PTPRT	Effusion-	0.0744545
PTPRU	Effusion+	0.684698
PTPRU	Effusion-	0.0593182
PCDHA8	Effusion+	1.9586
PCDHA8	Effusion-	0
PCDHA9	Effusion+	1.13699
PCDHA9	Effusion-	0.0564545
PCDHGA6	Effusion+	0.748867
PCDHGA6	Effusion-	0.0212727
ROBO2	Effusion+	1.09306
ROBO2	Effusion-	0.371884
SCARF1	Effusion+	0.6
SCARF1	Effusion-	0.0151364
SCARF2	Effusion+	6.9343
SCARF2	Effusion-	0
SEMA6B	Effusion+	0.6267
SEMA6B	Effusion-	0.0437727
SCN9A	Effusion+	1.10596
SCN9A	Effusion-	0.374227
SLC12A3	Effusion+	1.66933
SLC12A3	Effusion-	0
SLC12A7	Effusion+	0.717396
SLC12A7	Effusion-	0.0511364
SLC14A2	Effusion+	0.5434
SLC14A2	Effusion-	0.0306818
SLC18A1	Effusion+	1.9289
SLC18A1	Effusion-	0.0818182
SLC19A1	Effusion+	0.656396
SLC19A1	Effusion-	0.0372273
SLC22A10	Effusion+	0.782643
SLC22A10	Effusion-	0.0347727
SLC6A14	Effusion+	0.878808
SLC6A14	Effusion-	0.0155455
SLC7A14	Effusion+	0.693592
SLC7A14	Effusion-	0.0715909
SORCS1	Effusion+	1.32886
SORCS1	Effusion-	0.183736
STAB2	Effusion+	0.803823
STAB2	Effusion-	0.0331364
TG	Effusion+	1.37065
TG	Effusion-	0
TPO	Effusion+	1.03528
TPO	Effusion-	0.282204
TRAK1	Effusion+	1.53519
TRAK1	Effusion-	0.0998182
TF	Effusion+	1.00212
TF	Effusion-	0
TMEM132A	Effusion+	0.758116
TMEM132A	Effusion-	0.081
TPSD1	Effusion+	1.64833
TPSD1	Effusion-	0
TP53	Effusion+	1.55046
TP53	Effusion-	0.469157
TTYH3	Effusion+	1.0077
TTYH3	Effusion-	0.0409091
USH2A	Effusion+	2.25644
USH2A	Effusion-	0.174647
VEGFC	Effusion+	1.10674
VEGFC	Effusion-	0
VN1R4	Effusion+	1.0438
VN1R4	Effusion-	0.0331364
VWA8	Effusion+	1.11466
VWA8	Effusion-	0
VWF	Effusion+	1.13179
VWF	Effusion-	0.0846818
​

## Sheet: TransmembraneProteins
GENES	DATASET	SCORE
FAT1	Effusion+	1.10514
FAT1	Effusion-	0.336496
FAT2	Effusion+	1.29772
FAT2	Effusion-	0.19165
FCRL5	Effusion+	1.19307
FCRL5	Effusion-	0
GPR17	Effusion+	1.22826
GPR17	Effusion-	0
GPR75	Effusion+	1.4455
GPR75	Effusion-	0
KIAA0040	Effusion+	1.0699
KIAA0040	Effusion-	0.0527727
KIAA1549L	Effusion+	0.692263
KIAA1549L	Effusion-	0.0744545
NIPAL3	Effusion+	1.2292
NIPAL3	Effusion-	0
SPATA31C2	Effusion+	1.09688
SPATA31C2	Effusion-	0.141136
TNFRSF14	Effusion+	2.06432
TNFRSF14	Effusion-	0.472791
TNFRSF4	Effusion+	0.9022
TNFRSF4	Effusion-	0.0560455
UGT3A1	Effusion+	1.2738
UGT3A1	Effusion-	0.0278182
B3GNT6	Effusion+	1.1111
B3GNT6	Effusion-	0
ADGRG4	Effusion+	1.56975
ADGRG4	Effusion-	0
ADGRG6	Effusion+	0.620592
ADGRG6	Effusion-	0.036
ADRA2B	Effusion+	0.5392
ADRA2B	Effusion-	0.0204545
AGTR2	Effusion+	0.9294
AGTR2	Effusion-	0.0163636
ANO2	Effusion+	1.0124
ANO2	Effusion-	0.0388636
ANTXRL	Effusion+	1.21034
ANTXRL	Effusion-	0
ARMCX4	Effusion+	1.21733
ARMCX4	Effusion-	0
CDH16	Effusion+	1.09128
CDH16	Effusion-	0
CATSPERD	Effusion+	1.1173
CATSPERD	Effusion-	0.272864
CLCA4	Effusion+	2.55
CLCA4	Effusion-	0
DCHS2	Effusion+	1.09137
DCHS2	Effusion-	0.319568
ELFN1	Effusion+	1.13425
ELFN1	Effusion-	0
FAM155A	Effusion+	2.4459
FAM155A	Effusion-	0
FAM171A1	Effusion+	0.725717
FAM171A1	Effusion-	0.0507273
GRM6	Effusion+	1.3671
GRM6	Effusion-	0.132136
ILDR2	Effusion+	1.14041
ILDR2	Effusion-	0
IL12RB1	Effusion+	1.1069
IL12RB1	Effusion-	0
IL13RA1	Effusion+	1.4939
IL13RA1	Effusion-	0.0208636
NPR3	Effusion+	1.19801
NPR3	Effusion-	0
NRG2	Effusion+	1.448
NRG2	Effusion-	0
NLGN4Y	Effusion+	1.15776
NLGN4Y	Effusion-	0
NPIPB11	Effusion+	1.08247
NPIPB11	Effusion-	0
NPIPB4	Effusion+	2.77423
NPIPB4	Effusion-	0
NPIPB5	Effusion+	1.16387
NPIPB5	Effusion-	0
NUP210	Effusion+	1.15622
NUP210	Effusion-	0.30828
OR10H1	Effusion+	0.5228
OR10H1	Effusion-	0
OR2L3	Effusion+	3.1422
OR2L3	Effusion-	0
OR2T35	Effusion+	3.6436
OR2T35	Effusion-	0.240545
OR2T4	Effusion+	1.3949
OR2T4	Effusion-	0
OR51F1	Effusion+	0.5086
OR51F1	Effusion-	0.0278182
OR8B2	Effusion+	1.20862
OR8B2	Effusion-	0.0957273
OCSTAMP	Effusion+	1.46654
OCSTAMP	Effusion-	0
PTCHD3	Effusion+	1.02453
PTCHD3	Effusion-	0
PIEZO1	Effusion+	1.58468
PIEZO1	Effusion-	0.136227
GALNT15	Effusion+	0.5569
GALNT15	Effusion-	0.0147273
KCNV2	Effusion+	1.02049
KCNV2	Effusion-	0
KCNH6	Effusion+	1.1547
KCNH6	Effusion-	0
KCNJ15	Effusion+	0.5084
KCNJ15	Effusion-	0.0200455
PAQR6	Effusion+	0.557
PAQR6	Effusion-	0.0470455
PTPRK	Effusion+	0.674801
PTPRK	Effusion-	0.0233182
PTPRT	Effusion+	0.9567
PTPRT	Effusion-	0.0744545
PTPRU	Effusion+	0.684698
PTPRU	Effusion-	0.0593182
PCDHA8	Effusion+	1.9586
PCDHA8	Effusion-	0
PCDHA9	Effusion+	1.13699
PCDHA9	Effusion-	0.0564545
PCDHGA6	Effusion+	0.748867
PCDHGA6	Effusion-	0.0212727
ROBO2	Effusion+	1.09306
ROBO2	Effusion-	0.371884
SCARF1	Effusion+	0.6
SCARF1	Effusion-	0.0151364
SCARF2	Effusion+	6.9343
SCARF2	Effusion-	0
SEMA6B	Effusion+	0.6267
SEMA6B	Effusion-	0.0437727
SCN9A	Effusion+	1.10596
SCN9A	Effusion-	0.374227
SLC12A3	Effusion+	1.66933
SLC12A3	Effusion-	0
SLC12A7	Effusion+	0.717396
SLC12A7	Effusion-	0.0511364
SLC14A2	Effusion+	0.5434
SLC14A2	Effusion-	0.0306818
SLC19A1	Effusion+	0.656396
SLC19A1	Effusion-	0.0372273
SLC22A10	Effusion+	0.782643
SLC22A10	Effusion-	0.0347727
SLC35E1	Effusion+	1.25852
SLC35E1	Effusion-	0
SLC35G6	Effusion+	4.76313
SLC35G6	Effusion-	0
SLC6A14	Effusion+	0.878808
SLC6A14	Effusion-	0.0155455
SLC7A14	Effusion+	0.693592
SLC7A14	Effusion-	0.0715909
SLC9B1	Effusion+	2.62769
SLC9B1	Effusion-	0
SORCS1	Effusion+	1.32886
SORCS1	Effusion-	0.183736
SPATA3	Effusion+	3.07786
SPATA3	Effusion-	0
STAB2	Effusion+	0.803823
STAB2	Effusion-	0.0331364
TMEM132A	Effusion+	0.758116
TMEM132A	Effusion-	0.081
TTYH3	Effusion+	1.0077
TTYH3	Effusion-	0.0409091
VN1R4	Effusion+	1.0438
VN1R4	Effusion-	0.0331364

[truncated: 2 more sheets: PathogenicGenes, Most mutated in Effusion+]
