# Supplementary material for: Deciphering genes associated with diffuse large B-cell lymphoma with lymphomatous effusions: A mutational accumulation scoring approach
Source: Biomark Res. 2021 Oct 9;9:74. doi: 10.1186/s40364-021-00330-8 (PMC8504051; doi:10.1186/s40364-021-00330-8)
Supplement: Supplementary file 4 — Additional file 4. [file 40364_2021_330_MOESM4_ESM.xlsx]

## Sheet: Effusion+
Rank	Gene	Score
0	EMG1	8.8785
1	SCARF2	6.9343
2	TCP10L2	6.1692
3	LOC388282	4.9349
4	SLC35G6	4.76313
5	KIR2DS1	4.38798
6	MUC4	4.21876
7	RBM23	4.11191
8	PHF2	3.64624
9	OR2T35	3.6436
10	E2F4	3.23177
11	OR2L3	3.1422
12	NUMBL	3.1308
13	SPATA3	3.07786
14	FTCDNL1	2.84627
15	EVPL	2.8294
16	NPIPB4	2.77423
17	KCNH2	2.77054
18	ATP8B2	2.73518
19	SYTL2	2.6585
20	NEFH	2.6466
21	SLC9B1	2.62769
22	HIST1H2BK	2.61397
23	FLG	2.59125
24	TULP4	2.56986
25	CLCA4	2.55
26	DDX11	2.54293
27	MUC5B	2.49224
28	MUC16	2.47895
29	FAM155A	2.4459
30	MUC6	2.41829
31	HRNR	2.41151
32	CRIPAK	2.36554
33	SDHA	2.27359
34	USH2A	2.25644
35	WDR64	2.19317
36	ENO4	2.1543
37	TNFRSF14	2.06432
38	KRTAP9-7	2.0584
39	MUC12	2.01545
40	ARAP3	2.0007
41	HLA-DRB5	2.0007
42	HGC6.3	1.982
43	PCDHA8	1.9586
44	DYRK1A	1.9329
45	SLC18A1	1.9289
46	C1orf168	1.91553
47	AHNAK2	1.86587
48	CASKIN1	1.86347
49	TTN	1.84789
50	TP53BP2	1.8468
51	ATP1A4	1.843
52	GOLGA6L2	1.81446
53	NRDC	1.8091
54	SALL3	1.80296
55	FAAH2	1.8008
56	FCGBP	1.78326
57	ZNF493	1.77149
58	MSH3	1.76502
59	AGAP4	1.75885
60	LOC100129083;SIGLEC10	1.72569
61	RP1L1	1.69187
62	VCX3B	1.67305
63	SLC12A3	1.66933
64	TPSD1	1.64833
65	PTPN18	1.61264
66	URI1	1.6124
67	SRRM2	1.59409
68	PIM1	1.5879
69	ZNF415	1.58718
70	PIEZO1	1.58468
71	METTL2A	1.58322
72	MAZ	1.58086
73	ADGRG4	1.56975
74	PTCH1	1.56706
75	USP17L8	1.55786
76	TP53	1.55046
77	C8orf74	1.5473
78	TRAK1	1.53519
79	PRAMEF4	1.53358
80	MOGAT2	1.52341
81	POTEG	1.50877
82	TTLL10	1.50476
83	IL13RA1	1.4939
84	ARHGAP23	1.49128
85	SCAF1	1.48606
86	FOXK2	1.48198
87	NBPF10	1.47733
88	OCSTAMP	1.46654
89	RLIM	1.46233
90	NRG2	1.448
91	GPR75	1.4455
92	CYP2A6	1.44345
93	SACS	1.43476
94	ZFPM2	1.42989
95	DPP7	1.42541
96	DUSP27	1.41787
97	DMD	1.41702
98	STARD9	1.41702
99	ADGRV1	1.40918
100	NEB	1.40102
101	PKD1	1.39911
102	OR2T4	1.3949
103	RPSA	1.39261
104	MYBPC2	1.38634
105	ARHGAP4	1.38496
106	OTOG	1.3708
107	TG	1.37065
108	FRMPD4	1.36771
109	GRM6	1.3671
110	PSME4	1.3668
111	KRTAP17-1	1.36415
112	NSD2	1.36273
113	CACNA1S	1.34486
114	BSN	1.33448
115	CXXC4	1.3319
116	RTEL1	1.3295
117	SORCS1	1.32886
118	LRP5	1.3226
119	KIFC2	1.3215
120	IRX2	1.30527
121	FAT2	1.29772
122	KIDINS220	1.29367
123	DERL3	1.28777
124	OBSCN	1.28578
125	PDZD2	1.27765
126	RGS22	1.27665
127	UGT3A1	1.2738
128	RPGRIP1L	1.27238
129	HIST1H2AC	1.26983
130	NUDT10	1.2683
131	HYDIN	1.26614
132	SLC35E1	1.25852
133	ALK	1.25695
134	SPATA31A5;SPATA31A7	1.25523
135	TEX13C	1.25262
136	USP17L3	1.25166
137	LTK	1.24388
138	KDM2B	1.24143
139	COL27A1	1.24046
140	GPRASP1	1.23952
141	DVL1	1.23882
142	NANOG	1.2386
143	PLXNA3	1.23578
144	RTL9	1.23534
145	DENND3	1.23398
146	NEFM	1.23273
147	NIPAL3	1.2292
148	GPR17	1.22826
149	PABPC1	1.22649
150	ENO2	1.2236
151	VCX3A	1.22228
152	B2M	1.21786
153	ARMCX4	1.21733
154	BFAR	1.2143
155	KIF18B	1.21293
156	ANTXRL	1.21034
157	CYP17A1	1.21002
158	RGS12	1.20959
159	OR8B2	1.20862
160	LOC105375787	1.20366
161	EFHC2	1.20347
162	BLM	1.20342
163	TCEAL3	1.2009
164	PSMD9	1.19954
165	NPR3	1.19801
166	OPLAH	1.19697
167	PDZD7	1.19498
168	FCRL5	1.19307
169	ALG13	1.19042
170	DRP2	1.18995
171	WDR6	1.18907
172	POTEF	1.18628
173	ZNF628	1.1817
174	MICAL2	1.17912
175	CENPF	1.17841
176	MATN2	1.17432
177	MYO7B	1.17218
178	CHML	1.17217
179	TUBA3D	1.1716
180	ATP10B	1.17113
181	DNAH9	1.16944
182	NPIPB5	1.16387
183	HIST1H1B	1.16354
184	SRCIN1	1.16163
185	EFL1	1.16081
186	NLGN4Y	1.15776
187	NUP210	1.15622
188	BCR	1.15575
189	KCNH6	1.1547
190	PRSS3	1.1524
191	CAMTA1	1.15111
192	APOBR	1.15001
193	SUN1	1.14622
194	LAMA5	1.14495
195	ILDR2	1.14041
196	NAALADL1	1.14039
197	MYLK	1.14009
198	FLII	1.13972
199	PHF13	1.1384
200	PCDHA9	1.13699
201	DNAAF5	1.13641
202	ELFN1	1.13425
203	ASB3;GPR75-ASB3	1.13222
204	VWF	1.13179
205	CDC42BPG	1.13161
206	SSFA2	1.12708
207	CEP170B	1.12591
208	DNAH17	1.12433
209	TECPR1	1.11974
210	RYR1	1.11922
211	DLC1	1.11892
212	CATSPERD	1.1173
213	VWA8	1.11466
214	AMPH	1.11426
215	NACAD	1.11347
216	B3GNT6	1.1111
217	ANK2	1.10982
218	IL12RB1	1.1069
219	VEGFC	1.10674
220	SCN9A	1.10596
221	FAT1	1.10514
222	ZNF563	1.10118
223	MUC17	1.0974
224	SPATA31C2	1.09688
225	WDFY4	1.09671
226	CCDC38	1.09508
227	KDM6B	1.09504
228	ROBO2	1.09306
229	DTX2	1.09159
230	DCHS2	1.09137
231	CDH16	1.09128
232	ABCG8	1.08652
233	NBPF12	1.0863
234	MICAL1	1.08604
235	NPIPB11	1.08247
236	PDK2	1.08141
237	C1QB	1.08056
238	LYST	1.08046
239	C16orf71	1.08
240	COL5A1	1.07942
241	LMTK2	1.07816
242	CHD9	1.07753
243	SPATA13	1.07563
244	EPHX1	1.0712
245	KIAA0040	1.0699
246	MLC1	1.06958
247	DNAH6	1.06841
248	NINL	1.06195
249	SOX4	1.06175
250	ARHGEF17	1.06056
251	CPNE3	1.0589
252	FAM109A	1.05671
253	IKZF4	1.0557
254	SH3TC1	1.05521
255	MXD3	1.05377
256	FNDC1	1.0532
257	ZNF469	1.05296
258	RUSC2	1.05134
259	DYTN	1.04793
260	ORC1	1.0463
261	SYNE3	1.04605
262	VN1R4	1.0438
263	PNPLA1	1.04364
264	GIPC1	1.04198
265	COL14A1	1.03955
266	BICD2	1.03865
267	TTC16	1.03858
268	MMS22L	1.03755
269	ZNF251	1.03576
270	TPO	1.03528
271	ABCA2	1.03428
272	ZNF282	1.03141
273	FBN3	1.03027
274	CUBN	1.03004
275	ARHGAP9	1.02757
276	PTCHD3	1.02453
277	AHNAK	1.02306
278	KRT16	1.02195
279	TTLL12	1.0206
280	KCNV2	1.02049
281	PRSS21	1.0203
282	GTF3C1	1.01966
283	VAV2	1.01838
284	SPEN	1.01773
285	MAGEL2	1.01763
286	EML1	1.01705
287	HIVEP3	1.01337
288	ANO2	1.0124
289	DOCK6	1.01211
290	PCNT	1.00955
291	TTYH3	1.0077
292	ZSCAN9	1.0073
293	ABCA8	1.00701
294	MKI67	1.00539
295	NEURL1B	1.0047
296	TF	1.00212
297	DACT1	1.00148
298	ACAP3	1
299	ESPN	1
300	NBPF6	1
301	PLCL2	1
302	MRC1	1
303	TRPM7	1
304	SNX1	1
305	MAP2K5	1
306	CELF6	1
307	CHST5	1
308	CDH13	1
309	COX4I1	1
310	IRF8	1
311	PABPN1L	1
312	ZZEF1	1
313	USP6	1
314	COX10	1
315	TEX14	1
316	PRR11	1
317	CYTH1	1
318	MXRA5	1
319	ARHGAP6	1
320	EGFL6	1
321	USP9X	1
322	DDX3X	1
323	ZNF674	1
324	ZNF182	1
325	PORCN	1
326	AKAP4	1
327	MTMR8	1
328	EDA	1
329	ZDHHC15	1
330	ARMCX1	1
331	RIPPLY1	1
332	CHRDL1	1
333	PAK3	1
334	BCORL1	1
335	MAP7D3	1
336	F8	1
337	CTAG2	0.9971
338	MYO1E	0.9969
339	KRTAP5-3	0.996561
340	C17orf62	0.996
341	C17orf107	0.9958
342	CD40LG	0.9955
343	C16orf95	0.9944
344	PADI3	0.994308
345	SPATA32	0.9938
346	RIBC1	0.9932
347	MECP2	0.9921
348	NRK	0.9916
349	SLC26A9	0.990915
350	CELA3B	0.9907
351	DDX54	0.9889
352	NOX5	0.98764
353	GRIN3B	0.987207
354	CSPG4	0.986969
355	DPH6	0.9868
356	GTF2IRD2	0.986496
357	ZNF316	0.986414
358	GPKOW	0.9861
359	MAP3K19	0.9842
360	MAGEE1	0.984
361	EP400	0.983356
362	LCOR	0.9821
363	HIVEP1	0.9813
364	EFCAB5	0.980627
365	SFRP4	0.97954
366	TMEM107	0.9776
367	CREBBP	0.9775
368	DENND1B	0.9768
369	ST5	0.976516
370	EPHX2	0.97612
371	MGA	0.9756
372	TRMT2B	0.975
373	NR1I3	0.9749
374	SPTBN4	0.9748
375	HDAC6	0.9748
376	ZHX2	0.973925
377	ZNF292	0.973908
378	BEAN1	0.9739
379	ERP27	0.97305
380	GOLGA8N	0.9722
381	CASKIN2	0.972009
382	MROH1	0.972
383	MARF1	0.9712
384	VWDE	0.969376
385	SPDYE16	0.9692
386	MAGEB10	0.9688
387	AP5Z1	0.9674
388	TUBGCP5	0.9674
389	PLCH2	0.965677
390	SLC22A25	0.965194
391	HOMER3	0.965055
392	ADTRP	0.9648
393	PKDREJ	0.964589
394	SNX30	0.9638
395	TNFRSF11B	0.9634
396	HCLS1	0.9632
397	CYP4V2	0.963
398	ZNF641	0.9629
399	ANXA1	0.9629
400	ADAM30	0.962
401	ABHD16B	0.9619
402	EBF3	0.961211
403	MYO3A	0.960753
404	ANKRD17	0.959038
405	RIPK2	0.9583
406	OR5P2	0.9583
407	ADCY4	0.9583
408	OR4F4	0.9583
409	TOP1MT	0.9582
410	CARMIL1	0.9582
411	CNTNAP5	0.958113
412	TBL3	0.957509
413	WDR97	0.957365
414	OR5H1	0.9573
415	CAMK2B	0.9571
416	PTPRT	0.9567
417	KIR2DS3;KIR2DS5	0.9565
418	HNRNPC	0.9564
419	TSKU	0.956223
420	MAPK7	0.955666
421	AKAP11	0.955355
422	SLC6A11	0.9538
423	GIT1	0.952607
424	ADAMTS15	0.9492
425	TMC3	0.9487
426	EPB42	0.9481
427	PRMT7	0.9476
428	VCAN	0.947589
429	MIXL1	0.9474
430	ADH1A	0.9471
431	ANKMY1	0.946879
432	CC2D1A	0.946397
433	NEURL4	0.9461
434	HAP1	0.9456
435	THSD7A	0.9453
436	STARD5	0.9451
437	PDE4DIP	0.944468
438	RASGRP4	0.9434
439	MAP7D2	0.9433
440	C14orf80	0.943205
441	VPS13C	0.941539
442	IGSF22	0.941364
443	PPP6R2	0.9407
444	SPATA18	0.9384
445	DACH2	0.9381
446	BCOR	0.9375
447	FAM151A	0.9373
448	MYH2	0.9365
449	GOLGA6L10	0.936444
450	NKIRAS2	0.9358
451	DYNC1H1	0.93487
452	ACTN2	0.934004
453	OSBPL10	0.932861
454	SIM2	0.93179
455	CAPN3	0.9317
456	ZBTB4	0.9313
457	HIST1H4I	0.9309
458	SAFB2	0.930426
459	DLEC1	0.930107
460	TANC1	0.93
461	CAMKK2	0.9295
462	AGTR2	0.9294
463	UBE2V1	0.9286
464	PSG4	0.9274
465	RALGAPB	0.926672
466	PDIA4	0.925255
467	FAM212A	0.9242
468	SLC2A12	0.9237
469	UTS2R	0.923581
470	NPAS4	0.923438
471	TARS	0.922361
472	SASH1	0.922261
473	MLLT6	0.920829
474	POM121C	0.920452
475	ABLIM3	0.9198
476	TRPT1	0.9189
477	BICRA	0.918263
478	GFY	0.9178
479	MUC2	0.917789
480	SMOC1	0.917573
481	CRX	0.917462
482	TEKT1	0.916937
483	CPE	0.9167
484	PRIMPOL	0.9167
485	SPG7	0.9167
486	SLC37A2	0.9163
487	FAT4	0.916096
488	FANCL	0.9156
489	APCDD1L	0.9152
490	SEMA3B	0.912719
491	CPT1A	0.911681
492	EPHA7	0.911276
493	PRKCZ	0.909999
494	BECN2	0.9091
495	MED1	0.908867
496	NSUN5	0.908589
497	ELSPBP1	0.9082
498	ACSL6	0.906794
499	LRP2	0.906787
500	RPUSD1	0.9046
501	CACNA1H	0.904036
502	LOXHD1	0.903958
503	SETD1B	0.902981
504	TNFRSF4	0.9022
505	SCN11A	0.9022
506	TTLL11	0.90184
507	CLDN23	0.900605
508	LRRN3	0.900394
509	ADAM21	0.897978
510	MUC20	0.89769
511	WDR11	0.897064
512	EMC10	0.896502
513	OR1A1	0.8937
514	PDE4A	0.892882
515	LOC441155	0.892391
516	ABI3BP	0.892277
517	CSMD1	0.890445
518	NBPF19	0.8899
519	PNMA2	0.887576
520	RTKN	0.887242
521	MYOF	0.885658
522	EPHA8	0.885658
523	SNAI3	0.8855
524	SAMD9	0.884859
525	ELP1	0.884783
526	MMP8	0.884628
527	USP24	0.884044
528	POTEE	0.883707
529	KAT2B	0.8837
530	HDAC4	0.883322
531	MTCL1	0.883225
532	OSBPL3	0.8812
533	MUC3A	0.879689
534	SLC6A14	0.878808
535	SLC2A3	0.87719
536	FOXE1	0.876725
537	GYPB	0.8767
538	TRAPPC11	0.8764
539	CFAP43	0.876338
540	COL18A1	0.876295
541	LAMA4	0.875
542	TMPRSS13	0.873853
543	TTC32	0.8736
544	MICALCL	0.8733
545	ETAA1	0.8718
546	CLCA1	0.871605
547	RAB3GAP1	0.8713
548	CBL	0.869643
549	POU3F3	0.869496
550	KRT37	0.869398
551	FJX1	0.869085
552	NPIPB13	0.8689
553	LRFN3	0.868772
554	CORIN	0.868314
555	DNAH14	0.868282
556	FBLN1	0.868019
557	PSEN2	0.8679
558	DPP4	0.8667
559	HIF3A	0.866629
560	RNF133	0.866474
561	SNN	0.866162
562	S1PR1	0.865132
563	ERBB2	0.864964
564	UBR4	0.8636
565	ZC3H6	0.8636
566	SAMD1;SAMD1	0.8636
567	DRD4	0.86359
568	TSHZ3	0.863302
569	ACTR5	0.8631
570	PADI6	0.862039
571	SYT8	0.861924
572	GRIN2A	0.861762
573	UNC80	0.860495
574	PCDHA12	0.859741
575	ZFHX4	0.859456
576	MBOAT1	0.857788
577	TGM7	0.8571
578	DGKZ	0.856379
579	TNS1	0.854886
580	PRR14L	0.854481
581	MCM8	0.8533
582	SIGLEC16	0.851811
583	IFT140	0.850742
584	ZNF549	0.850599
585	DDN	0.849269
586	ARID1B	0.849224
587	FMR1NB	0.8485
588	INO80	0.8475
589	ERFE	0.847018
590	SFT2D3	0.8462
591	CCDC150	0.846176
592	IGFN1	0.845791
593	DLL1	0.845082
594	INPP5J	0.844781
595	LCN8	0.844137
596	CDYL2	0.843594
597	FANCA	0.843144
598	COL6A3	0.841977
599	PLA1A	0.8418
600	MUC13	0.841123
601	HSPG2	0.84089
602	CYP2J2	0.83934
603	NUP153	0.8381
604	MYH8	0.838026
605	ZNF648	0.836268
606	DDI2	0.8362
607	WNK2	0.836048
608	HMCN1	0.834777
609	DNAH7	0.834607
610	LAMB1	0.834208
611	TRRAP	0.834181
612	KMT2C	0.833255
613	RNF128	0.8329
614	BRWD1	0.832593
615	NSD3	0.832482
616	CPZ	0.832428
617	SCN7A	0.830704
618	PCDHB15	0.8301
619	MYPN	0.829827
620	C21orf62	0.827567
621	CHD5	0.826906
622	GOLGA6L3	0.8261
623	CDH19	0.82566
624	VWA1	0.825445
625	KIRREL	0.825006
626	SDR42E1	0.824698
627	MVD	0.824036
628	IQGAP3	0.824033
629	FKBP9	0.823931
630	MBD6	0.822334
631	TM2D2	0.822085
632	ZNF337	0.821701
633	WDR26	0.821653
634	PTH2R	0.8215
635	CDON	0.8214
636	SSPO	0.820222
637	CTRB1	0.8191
638	NOSIP	0.818328
639	PARP10	0.818
640	INTS1	0.81767
641	KMT2D	0.816183
642	PHRF1	0.816179
643	PALM	0.815467
644	NPHS1	0.815033
645	MEGF6	0.813554
646	CAD	0.81035
647	C1QTNF6	0.808998
648	DOCK10	0.8085
649	PPARGC1B	0.807543
650	PTPN6	0.806977
651	FBXO40	0.806092
652	CTTNBP2	0.805487
653	KRTAP16-1	0.804561
654	CAMKK1	0.804372
655	TMEM63A	0.8043
656	DNAJA4	0.804014
657	STAB2	0.803823
658	RPS11	0.803447
659	FBN2	0.802441
660	SH3PXD2B	0.801972
661	CEP135	0.801465
662	DOCK1	0.801385
663	POM121	0.8011
664	OBSL1	0.80104
665	HS3ST4	0.800751
666	ARHGAP31	0.800622
667	NUP37	0.799798
668	AOC1	0.799174
669	PCYOX1	0.79843
670	ACAN	0.7981
671	CDHR5	0.797196
672	SLC25A37	0.796075
673	CYP2C9	0.795873
674	PIWIL1	0.795623
675	SPTB	0.795456
676	AGBL3	0.795207
677	AZIN1	0.7949
678	RBMS2	0.794436
679	ZNF358	0.7938
680	ABCA1	0.793539
681	AKNA	0.7934
682	PNKP	0.792628
683	LTB4R2	0.792585
684	ACTA1	0.792442
685	PLEKHA6	0.792352
686	HK3	0.792343
687	RREB1	0.791685
688	C1QTNF1	0.791645
689	GLT6D1	0.791538
690	NCAPG2	0.791232
691	GIPR	0.791184
692	SDK1	0.790733
693	PPP1R16A	0.7906
694	PSG2	0.7897
695	FCHSD1	0.788591
696	NANOGNB	0.788555
697	NOXO1	0.788481
698	MAP4K3	0.7882
699	MAP1A	0.786961
700	USHBP1	0.786641
701	C1orf116	0.786612
702	THOC6	0.786259
703	OLFML2B	0.786175
704	EMC1	0.786142
705	FBF1	0.786043
706	ARHGEF19	0.786
707	IGDCC4	0.785702
708	AXIN2	0.785395
709	SETD2	0.785038
710	SLC22A10	0.782643
711	ATL3	0.781674
712	HIST1H4E	0.780927
713	PCDHGA9	0.780037
714	LPP	0.779599
715	CLCN1	0.779341
716	C17orf78	0.778668
717	ICAM3	0.7786
718	HHIPL1	0.778561
719	RRP36	0.7776
720	HEPHL1	0.777487
721	TRAPPC2L	0.777397
722	PCDHB10	0.776824
723	LYPD6B	0.7761
724	XIRP1	0.77555
725	PNPLA6	0.775039
726	AATK	0.774581
727	RFPL3	0.7743
728	SPN	0.773664
729	DNAAF1	0.773086
730	TAS2R30	0.773083
731	DEPDC5	0.772689
732	OR4L1	0.772682
733	CA4	0.772446
734	ZFP62	0.772007
735	SH3GL1	0.771981
736	CHGA	0.771793
737	ZYG11B	0.771791
738	OLFML2A	0.771641
739	C1orf127	0.771472
740	PRB2	0.770256
741	SLC9A4	0.767864
742	ACACB	0.766949
743	HPX	0.766942
744	DUSP16	0.766824
745	CYP26B1	0.766266
746	RBMXL3	0.7653
747	PPP1R3F	0.765
748	SLC47A1	0.764359
749	C10orf90	0.76404
750	ADAMTS9	0.763332
751	EXO1	0.762521
752	RAD21	0.7619
753	CNR1	0.761678
754	WWP1	0.761616
755	SOGA3	0.761232
756	UBE3C	0.76097
757	CIT	0.760864
758	TAS1R2	0.760846
759	FOXD4L1	0.760399
760	CUL9	0.760207
761	MTUS1	0.75975
762	CRB2	0.759324
763	TMEM79	0.759245
764	TLN2	0.758898
765	CCDC141	0.758834
766	NWD2	0.758733
767	RASAL2	0.758384
768	TMEM132A	0.758116
769	APOB	0.758039
770	FOXRED1	0.757879
771	STAB1	0.757782
772	APPBP2	0.7576
773	PAPPA	0.757075
774	CILP2	0.756796
775	TMPRSS9	0.756773
776	LIMS2	0.756717
777	EML5	0.756109
778	COL9A2	0.756101
779	KCNJ16	0.755932
780	HMGXB3	0.755804
781	ZNF208	0.755477
782	COL5A3	0.755436
783	SLX4	0.755166
784	ERLEC1	0.755077
785	VAX2	0.755046
786	MMP14	0.754824
787	FURIN	0.753392
788	URB1	0.753166
789	FAM83H	0.752878
790	RGPD5;RGPD8	0.752753
791	POLR3A	0.750733
792	CARD6	0.750712
793	BNC1	0.750579
794	ZFAND2A	0.75
795	KIF26A	0.749211
796	TMEM131L	0.74904
797	PCDHGA6	0.748867
798	DCLK2	0.748595
799	RLF	0.748551
800	PPFIBP2	0.748306
801	MROH7	0.748174
802	CXorf40A;CXorf40B	0.7479
803	REC8	0.747413
804	POLRMT	0.747379
805	CFAP54	0.747205
806	ZNF544	0.74689
807	CHST11	0.7468
808	SYDE1	0.74632
809	PHLPP1	0.746084
810	REXO1	0.745954
811	DCTN1	0.745949
812	ADNP2	0.745524
813	CD96	0.745439
814	FRY	0.745358
815	PWP2	0.7453
816	STRADA	0.7451
817	EYS	0.745015
818	TNS3	0.744732
819	CFAP74	0.744505
820	HOMER1	0.744503
821	KDM4A	0.744482
822	OR56A1	0.7442
823	TKFC	0.743911
824	PRAM1	0.743775
825	FBLN2	0.7433
826	PLXNB2	0.743076
827	CARD14	0.743045
828	MYO19	0.742873
829	BNC2	0.742749
830	HHIPL2	0.742507
831	FAT3	0.742228
832	PLEKHN1	0.742109
833	RPS6KA1	0.7419
834	C2orf16	0.741232
835	DZIP1L	0.740836
836	SEMA4C	0.740304
837	GDF2	0.740242
838	TMEM132D	0.739951
839	GTPBP8	0.7399
840	DPYD	0.739229
841	TMEM214	0.7391
842	C2orf71	0.738402
843	ADAMTS5	0.738293
844	ZNF865	0.738193
845	ATAD5	0.737921
846	CRISPLD1	0.73769
847	PDCD11	0.73738
848	ZNF845	0.737064
849	SIDT1	0.7368
850	PCDHB13	0.736356
851	FLG2	0.735945
852	IST1	0.735864
853	CFAP100	0.7358
854	SLC7A5	0.735698
855	TAS1R3	0.735602
856	NCBP3	0.735533
857	ANKRD18B	0.7355
858	CEP295	0.734973
859	RP1	0.734791
860	SNED1	0.734785
861	WNK1	0.734419
862	LAMA3	0.734062
863	GTPBP2	0.733944
864	VPS13D	0.733354
865	CNOT10	0.733237
866	MAST2	0.733098
867	RFC1	0.733073
868	PPFIA2	0.732522
869	ADAM8	0.732435
870	SZT2	0.731969
871	PLEC	0.731158
872	HSPB7	0.730866
873	PYM1	0.7308
874	SLC28A2	0.730612
875	EHBP1L1	0.730399
876	ZNF235	0.730203
877	CDKL4	0.729396
878	TEP1	0.728219
879	SHROOM2	0.7279
880	RAB5C	0.727685
881	LARP1B	0.727657
882	SRPRA	0.7273
883	KIF2C	0.727161
884	PSG1	0.726818
885	CD79A	0.726153
886	FAM171A1	0.725717
887	ARID5B	0.72534
888	UMODL1	0.725113
889	USP38	0.724925
890	MED24	0.724225
891	SIN3B	0.72358
892	CARD11	0.723383
893	REV3L	0.723065
894	TMEM156	0.722896
895	USP54	0.722064
896	FBRS	0.721964
897	ZFR2	0.721637
898	FCHSD2	0.721
899	TAF2	0.7209
900	SUCO	0.720709
901	BAZ2B	0.720609
902	VPS13A	0.720415
903	ACSM1	0.720292
904	PLOD3	0.720052
905	HSF2	0.719886
906	C15orf39	0.719753
907	MTMR3	0.71966
908	FREM1	0.718662
909	COL9A3	0.718514
910	DGAT2	0.718331
911	PLEKHG3	0.718221
912	PCDHA3	0.718065
913	NDST3	0.718013
914	DZIP3	0.7179
915	DNAH1	0.717479
916	PRICKLE2	0.717452
917	SLC12A7	0.717396
918	DNAJB12	0.717105
919	CPD	0.717
920	ZNF528	0.71662
921	NAXE	0.7165
922	SPTBN5	0.716198
923	CRCT1	0.71602
924	PKHD1L1	0.7152
925	PPP1R9A	0.714898
926	ARID4B	0.714731
927	BCLAF1	0.7147
928	ARHGEF18	0.714081
929	MBD5	0.713747
930	PPL	0.713174
931	DIP2B	0.712876
932	USP43	0.712685
933	ARF1	0.7125
934	ALDH3A1	0.712426
935	PRDX5	0.712059
936	SMARCA2	0.711333
937	CD163	0.711264
938	DPF3	0.711178
939	ZSCAN21	0.7111
940	DNAH2	0.710913
941	FASN	0.710618
942	COL6A6	0.710321
943	CLDN25	0.7097
944	FAM186B	0.70922
945	HDAC1	0.709125
946	XIRP2	0.708707
947	POTEM	0.7083
948	USP19	0.707741
949	PLB1	0.707662
950	PIK3R1	0.707628
951	SLC5A1	0.7073
952	MYO7A	0.706883
953	NOL8	0.706783
954	EIF2AK4	0.70678
955	CLCF1	0.706127
956	OR5M10	0.706062
957	DUS3L	0.7059
958	CCT6B	0.705714
959	USP42	0.705671
960	DHX29	0.704942
961	MDM2	0.7049
962	CPXM2	0.704824
963	CNTN4	0.704579
964	RAB19	0.704405
965	SPATS2	0.7037
966	LMCD1	0.703619
967	AKAP9	0.703593
968	ZSWIM3	0.703588
969	CDAN1	0.703305
970	FMNL1	0.703113
971	UBN1	0.703044
972	ITSN2	0.702883
973	TRAF7	0.702102
974	EIF5	0.702093
975	MFSD7	0.701501
976	NUCB1	0.700807
977	BAG4	0.7006
978	ABRA	0.700567
979	ARHGAP32	0.700329
980	CDKN2A	0.700297
981	ZBTB10	0.700074
982	PTCH2	0.700067
983	TRIM41	0.700043
984	FMO3	0.7
985	TBL2	0.7
986	NDUFB6	0.7
987	ANGPTL5	0.7
988	APC2	0.699613
989	LAMC3	0.69949
990	CATSPERG	0.699326
991	RPTOR	0.699132
992	NOX1	0.6991
993	RHOA	0.699077
994	CCDC180	0.69875
995	FTCD	0.698345
996	ZNF608	0.69806
997	PIEZO2	0.697777
998	ANKRD24	0.697632
999	AKAP7	0.6975
1000	RAX2	0.6975
1001	PPP4R1	0.69707
1002	MORN1	0.697
1003	CD86	0.697
1004	KLK14	0.697
1005	DSP	0.696988
1006	SDC3	0.696666
1007	PBX4	0.69652
1008	CCDC42	0.696449
1009	NANP	0.696136
1010	CNTNAP3	0.6961
1011	NEDD9	0.695743
1012	SLC30A7	0.6957
1013	TARBP1	0.6957
1014	TAS2R39	0.6957
1015	OR2T8	0.6955
1016	NSD1	0.694668
1017	TESPA1	0.694583
1018	THSD7B	0.694216
1019	ZNF407	0.693954
1020	XPC	0.6939
1021	GCNA	0.6939
1022	SLC7A14	0.693592
1023	SMC5	0.693276
1024	ASAH2	0.692906
1025	TCHH	0.692897
1026	MMP21	0.692608
1027	TP63	0.69236
1028	RAC3	0.6923
1029	KIAA1549L	0.692263
1030	CACNA1G	0.69212
1031	AKAP3	0.6917
1032	PRH2	0.6909
1033	ITGA2	0.690803
1034	TCOF1	0.690535
1035	FOXP4	0.690084
1036	HARBI1	0.690044
1037	PRDX6	0.6897
1038	BMP8B	0.6889
1039	TACC2	0.6888
1040	CACNA2D3	0.688472
1041	EHMT1	0.688355
1042	SLC4A3	0.688163
1043	ABCC1	0.687373
1044	FLNB	0.687138
1045	TMCO2	0.6863
1046	WDR19	0.686009
1047	FAM184B	0.68593
1048	TMEM191C	0.6858
1049	CEP164	0.685754
1050	KY	0.685754
1051	MFN2	0.6857
1052	FAM129A	0.685039
1053	PTPRU	0.684698
1054	EIF4B	0.6846
1055	ROBO4	0.684491
1056	SIK3	0.68443
1057	GSK3B	0.6842
1058	NCAN	0.683884
1059	RNF213	0.683804
1060	C5orf42	0.683528
1061	SCUBE1	0.68344
1062	ZNF397	0.6832
1063	CLDN9	0.682977
1064	CD180	0.6829
1065	FAM193A	0.68251
1066	TSC1	0.682414
1067	C2CD5	0.682111
1068	STK31	0.6818
1069	HERC1	0.681385
1070	MYH9	0.681236
1071	TJP2	0.681051
1072	CSTF2T	0.680999
1073	KLHL21	0.68006
1074	LRRC15	0.68
1075	ARID3B	0.679909
1076	PODNL1	0.6799
1077	DNAJC5G	0.6797
1078	MED12L	0.6794
1079	MAP3K4	0.679392
1080	TSHZ2	0.67914
1081	RTL3	0.679
1082	GPR63	0.678351
1083	GOLGA4	0.678163
1084	AP5B1	0.678011
1085	SYNJ2	0.677878
1086	SLC4A9	0.6778
1087	MYMK	0.677772
1088	TAAR6	0.6774
1089	ASPG	0.6774
1090	HELLS	0.676946
1091	ADAMTS17	0.676926
1092	PM20D1	0.676772
1093	UTP20	0.675817
1094	JARID2	0.675681
1095	RIMS1	0.675564
1096	DICER1	0.675078
1097	PTPRK	0.674801
1098	SETD3	0.6744
1099	SH3RF2	0.674283
1100	DIDO1	0.674198
1101	ALS2CR12	0.674011
1102	COL4A4	0.67376
1103	SDK2	0.673532
1104	CFAP47	0.6731
1105	DBF4B	0.673018
1106	DNPEP	0.6723
1107	CHST15	0.6719
1108	ESYT2	0.671696
1109	DNAJC10	0.671276
1110	KCNQ2	0.671166
1111	APOL3	0.670735
1112	EVC	0.670136
1113	PLEKHG4B	0.669219
1114	NDST4	0.669043
1115	MTOR	0.668666
1116	MYH1	0.668327
1117	PRDM2	0.667058
1118	WWP2	0.667048
1119	CABIN1	0.666881
1120	CCDC66	0.6667
1121	LURAP1L	0.6667
1122	DENND1A	0.6667
1123	MIGA2	0.6667
1124	CDHR1	0.6667
1125	RHCG	0.6667
1126	TCF15	0.6667
1127	OLIG1	0.6667
1128	ZNF516	0.665228
1129	BBX	0.665127
1130	PRRT4	0.664714
1131	TRIOBP	0.664502
1132	TEKT4	0.664187
1133	USP32	0.664155
1134	MYO18B	0.664001
1135	DEF8	0.663898
1136	LMBR1	0.663836
1137	NALCN	0.663601
1138	TNRC18	0.663595
1139	PKD1L1	0.663347
1140	MMP25	0.661
1141	ROR2	0.660651
1142	MYO9B	0.660449
1143	TMPO	0.660417
1144	PDGFA	0.6604
1145	IFNA4	0.6598
1146	NOC4L	0.65966
1147	PRDM9	0.659526
1148	ATM	0.658995
1149	PEAK1	0.658956
1150	ASCC2	0.658481
1151	SPRYD3	0.657889
1152	ATP8B3	0.657393
1153	FOXP1	0.657349
1154	DNHD1	0.656602
1155	SLC19A1	0.656396
1156	CYFIP1	0.656243
1157	ZMPSTE24	0.6562
1158	IGSF8	0.6562
1159	FMN2	0.6562
1160	FMN1	0.6562
1161	SENP1	0.655946
1162	UBOX5	0.655932
1163	KRTAP9-2	0.6557
1164	DFFA	0.6553
1165	C11orf80	0.6548
1166	MS4A14	0.653751
1167	NPHP4	0.653211
1168	SIPA1L3	0.653108
1169	UBXN2B	0.6531
1170	MXRA8	0.6528
1171	LRP1B	0.652299
1172	DOPEY2	0.652005
1173	ACSF3	0.651903
1174	FREM3	0.651527
1175	DHX36	0.651246
1176	EZH2	0.651
1177	CCDC74A	0.65073
1178	GABRB2	0.650329
1179	MICAL3	0.650175
1180	PBXIP1	0.65
1181	SPATA17	0.65
1182	LRRC37A3	0.65
1183	MYO5A	0.649629
1184	SLAMF9	0.6496
1185	IFT122	0.648663
1186	C3orf67	0.6486
1187	PROX1	0.6482
1188	IL7R	0.647548
1189	BIRC6	0.647527
1190	OR52B4	0.6471
1191	AHR	0.646755
1192	KNDC1	0.6463
1193	SLC27A2	0.6462
1194	FUT1	0.6458
1195	TRIM49	0.645634
1196	DHX57	0.645275
1197	CMYA5	0.644015
1198	CFAP46	0.643981
1199	AMPD2	0.6439
1200	FDXACB1	0.6438
1201	UBE2J2	0.643708
1202	RAD23B	0.643653
1203	RYR3	0.6433
1204	USP34	0.643139
1205	KDM3A	0.642794
1206	CDH23	0.642678
1207	GAB1	0.642241
1208	DOK6	0.6418
1209	FSIP2	0.641574
1210	TNN	0.641542
1211	MYO1H	0.641509
1212	PREX2	0.641501
1213	PNLDC1	0.641104
1214	ADARB2	0.641065
1215	SORBS2	0.640931
1216	IFNA14	0.6408
1217	ARHGAP44	0.6406
1218	CSMD3	0.64056
1219	CAMSAP1	0.640548
1220	WDYHV1	0.64
1221	KRT76	0.64
1222	ISY1	0.639805
1223	SLIT1	0.63966
1224	PRDM4	0.6393
1225	IMPA1	0.6389
1226	ARHGEF2	0.638685
1227	IGLL5	0.638395
1228	ARHGAP39	0.638283
1229	ADCY5	0.637305
1230	ASB10	0.636814
1231	CUX1	0.63669
1232	NT5C1B-RDH14;RDH14	0.6364
1233	SH3KBP1	0.6354
1234	SEC16B	0.6353
1235	GMPS	0.6349
1236	PER3	0.6344
1237	SGIP1	0.6341
1238	BDP1	0.6341
1239	TNR	0.6334
1240	SPTAN1	0.633398
1241	C8orf44	0.6331
1242	EIF3H	0.632907
1243	ZNF93	0.6327
1244	NIPBL	0.632084
1245	KCNK9	0.632
1246	EFCAB6	0.631861
1247	PHKA2	0.6318
1248	AMBRA1	0.630882
1249	COL6A5	0.6308
1250	LRRC1	0.6301
1251	SFXN2	0.6296
1252	MED16	0.628825
1253	SEMA6A	0.6281
1254	RGP1	0.6275
1255	TCERG1L	0.627232
1256	FZD8	0.6271
1257	SEMA6B	0.6267
1258	HIST1H2AD	0.6266
1259	TGFBR1	0.6263
1260	ITGB1	0.626126
1261	BAIAP2L1	0.626
1262	MAK	0.625978
1263	PCCA	0.625559
1264	DPM3	0.6253
1265	CCDC88A	0.625
1266	TRAM1	0.625
1267	LOC100129697	0.625
1268	ERVV-2	0.625
1269	MEGF10	0.624396
1270	HELB	0.624312
1271	COPA	0.6241
1272	WLS	0.6238
1273	INPPL1	0.623
1274	FUK	0.6228
1275	HOXA6	0.6227
1276	SRRM1	0.6226
1277	PITPNM2	0.622472
1278	SVIL	0.6222
1279	FYN	0.6216
1280	RBM12B	0.6216
1281	PDGFC	0.6212
1282	PCNX1	0.621084
1283	KALRN	0.62084
1284	ADGRG6	0.620592
1285	OR2F2	0.6205
1286	DNAH11	0.620376
1287	RAPGEF1	0.620132
1288	ITGA7	0.6193
1289	FCGRT	0.618876
1290	FSCN3	0.6186
1291	AVIL	0.617723
1292	C9orf66	0.6176
1293	RASGEF1A	0.6176
1294	RPAP3	0.6173
1295	PCDHB7	0.616946
1296	SLC26A4	0.6167
1297	ABCC6	0.616563
1298	MTFR1	0.6164
1299	FAM205A	0.6154
1300	XPA	0.6154
1301	MS4A12	0.6154
1302	OCM2	0.6142
1303	IFT46	0.614
1304	UXS1	0.6136
1305	SLIT2	0.6136
1306	RTN3	0.6132
1307	HTRA4	0.612783
1308	MIA3	0.6125
1309	GCN1	0.612
1310	DNAI1	0.6111
1311	TMEM5	0.6111
1312	ARHGEF9	0.6111
1313	ELMSAN1	0.6098
1314	AOAH	0.609335
1315	ZNF587B	0.6089
1316	GATM	0.6078
1317	ADAMTS19	0.607352
1318	LRP1	0.60728
1319	ATG14	0.6068
1320	PRR34	0.6068
1321	AVL9	0.6061
1322	ATP10A	0.605778
1323	NCOA2	0.6055
1324	FRMPD3	0.6053
1325	NBPF20	0.6051
1326	DCBLD2	0.605082
1327	HERC2	0.605068
1328	ZSCAN12	0.6047
1329	CEP152	0.60463
1330	NRXN3	0.604314
1331	ZNF705E	0.6039
1332	DCAF10	0.6038
1333	ZFHX3	0.60379
1334	RDH12	0.6034
1335	WDR87	0.6034
1336	ADAMTS1	0.6033
1337	TRDN	0.6029
1338	ZEB1	0.6026
1339	RNF225	0.6016
1340	RRP7A	0.6009
1341	PLA2G4A	0.600122
1342	CEP104	0.6
1343	ORC6	0.6
1344	COG4	0.6
1345	SCARF1	0.6
1346	KCNC3	0.6
1347	WFDC11	0.6
1348	BACH1	0.6
1349	ANLN	0.599627
1350	CACNA1B	0.599493
1351	ADPGK	0.599172
1352	NCOR2	0.5986
1353	EXD3	0.598076
1354	TTC34	0.59801
1355	TTC24	0.598
1356	MUS81	0.598
1357	RPP38	0.5972
1358	PREX1	0.597126
1359	UBTD2	0.5968
1360	RPS6KB1	0.5965
1361	CCDC177	0.596172
1362	TCF23	0.5957
1363	MROH2B	0.5957
1364	EGLN2	0.5957
1365	CAPZA3	0.595613
1366	CTNND2	0.5952
1367	SUGP2	0.5946
1368	SIRPD	0.5946
1369	MCC	0.59417
1370	REST	0.5938
1371	SF3A1	0.5936
1372	SMIM22	0.5932
1373	DNM2	0.5929
1374	CHRNA5	0.5926
1375	UBE2O	0.592256
1376	DEDD2	0.592
1377	DCHS1	0.5916
1378	INVS	0.5914
1379	PLIN1	0.5912
1380	NEK10	0.5909
1381	MEP1B	0.5909
1382	OSBP2	0.5909
1383	CNGA1	0.5905
1384	ANKMY1;DUSP28	0.59
1385	SHPRH	0.5897
1386	AKNAD1	0.5896
1387	ALDH1L2	0.589553
1388	BTBD2	0.5893
1389	TPRN	0.589126
1390	C6orf58	0.5891
1391	PLCE1	0.5891
1392	ATP8B1	0.588811
1393	POU3F1	0.5882
1394	UCP3	0.5882
1395	RGSL1	0.5872
1396	GPR39	0.586775
1397	PLCL1	0.5866
1398	CCNB2	0.5865
1399	ZFAND1	0.5862
1400	IZUMO3	0.5862
1401	C12orf56	0.58595
1402	TNFRSF13B	0.585
1403	DLX6	0.5849
1404	KYAT1	0.5844
1405	MALRD1	0.58426
1406	MATK	0.5842
1407	MAGI1	0.583414
1408	SPATA6L	0.5833
1409	ZNF177;ZNF559-ZNF177	0.5833
1410	PAX1	0.5833
1411	ZNF250	0.583
1412	ANGPTL6	0.5828
1413	SLC9A8	0.5826
1414	PCM1	0.582567
1415	SYMPK	0.5822
1416	ZNF131	0.582
1417	GLDC	0.5806
1418	GCNT1	0.5806
1419	ZNF226	0.5806
1420	PARP15	0.580545
1421	SERINC4	0.5804
1422	PSRC1	0.5802
1423	ALOX15B	0.5802
1424	PPM1E	0.5802
1425	PCDHGB1	0.5801
1426	KPNA4	0.58
1427	FAM92B	0.5798
1428	OR52H1	0.5796
1429	SLC25A39	0.5796
1430	FOXL2	0.579596
1431	FBXO24	0.5793
1432	RXFP4	0.5789
1433	HAGHL	0.5789
1434	SLIT3	0.578851
1435	SUSD4	0.578707
1436	BTF3	0.5784
1437	CYP2D6	0.57826
1438	DSEL	0.578
1439	NUTM1	0.5775
1440	VSIG10L	0.5772
1441	DISP1	0.5769
1442	PDPR	0.5769
1443	PHLDB3	0.5769
1444	ARID2	0.576815
1445	KMT2A	0.5767
1446	GPR84	0.5767
1447	OR4K17	0.5766
1448	RASGRP1	0.57615
1449	PROSER1	0.5759
1450	BAALC	0.5758
1451	KRTAP19-4	0.5758
1452	SPATA31E1	0.5755
1453	IL4R	0.5747
1454	ANO7	0.5745
1455	SORBS1	0.5745
1456	ZNRF4	0.5745
1457	DDX1	0.5741
1458	KNL1	0.5738
1459	TMEM218	0.5736
1460	ZNF814	0.5733
1461	SLC2A1	0.5729
1462	CACNA1C	0.572768
1463	MAGI2	0.5726
1464	DUOX1	0.57254
1465	SLC25A12	0.5724
1466	MME	0.572168
1467	RCC2	0.5714
1468	MROH9	0.5714
1469	GYG1	0.5714
1470	LAMA2	0.5714
1471	TPK1	0.5714
1472	SETX	0.5714
1473	GCOM1;MYZAP	0.5714
1474	L3MBTL4	0.5714
1475	ZNF266	0.5714
1476	OVOL2	0.5714
1477	CCDC157	0.5714
1478	PRSS12	0.5708
1479	TOP3B	0.5708
1480	BANP	0.5707
1481	RFWD3	0.5706
1482	PLTP	0.5705
1483	C7orf71	0.5703
1484	RAB3GAP2	0.5697
1485	CCNT1	0.5695
1486	COL4A2	0.5695
1487	SLC1A5	0.5693
1488	TRAK2	0.5692
1489	CCL28	0.5692
1490	BICRAL	0.569
1491	SRRT	0.5688
1492	FNDC3A	0.5688
1493	PCDHB16	0.5687
1494	DAB2IP	0.5682
1495	TSNARE1	0.5681
1496	RHBDD3	0.568
1497	ALKBH6	0.5679
1498	MFSD5	0.5677
1499	CCDC14	0.5676
1500	NAA30	0.5673
1501	FAM196A	0.5671
1502	KIAA0754	0.567
1503	ASTN1	0.567
1504	ERAP2	0.567
1505	SPDL1	0.5667
1506	C19orf71	0.5667
1507	EZR	0.5661
1508	KANSL1L	0.566
1509	TMEM200A	0.566
1510	GBP6	0.5658
1511	OR10J1	0.5657
1512	CLK1	0.5657
1513	FANCE	0.5657
1514	ABLIM2	0.5653
1515	NOP53	0.5649
1516	HIST2H2AC	0.564896
1517	B4GALNT1	0.5646
1518	SLC35D2	0.5645
1519	SEZ6L2	0.5644
1520	ZNF302	0.5644
1521	TMC7	0.5641
1522	OARD1	0.5636
1523	FTSJ3	0.5636
1524	HEATR5A	0.563387
1525	UGT1A9	0.563
1526	DUSP11	0.5625
1527	PTGS1	0.5625
1528	KRT15	0.5623
1529	CLSTN3	0.5618
1530	ADAMTS7	0.5616
1531	GGT5	0.5616
1532	APLP2	0.5611
1533	MYO15A	0.561
1534	SPSB3	0.5607
1535	SMAD4	0.5605
1536	EFNA4	0.5603
1537	ZNF579	0.5601
1538	KRT74	0.56
1539	RANBP1	0.5595
1540	BRCA2	0.5593
1541	TBC1D32	0.559201
1542	LIX1L	0.5591
1543	OVOL3	0.5591
1544	KIF21B	0.558959
1545	ITGAE	0.5588
1546	PTPRN	0.5584
1547	KRT20	0.5581
1548	MEIOC	0.5581
1549	MDFIC	0.5579
1550	CRACR2B	0.5576
1551	TAF4B	0.5576
1552	FAM160A1	0.5574
1553	CRTAP	0.5571
1554	PAQR6	0.557
1555	GALNT15	0.5569
1556	FYB	0.5568
1557	C7orf43	0.5568
1558	ARNT2	0.5565
1559	LRTM1	0.5563
1560	NPC1L1	0.5563
1561	ASIC1	0.5563
1562	KDM7A	0.5562
1563	COMMD7	0.556
1564	C1orf167	0.5556
1565	ZFP36L2	0.5556
1566	FAM196B	0.5556
1567	CALCR	0.5556
1568	TMEM176B	0.5556
1569	RFX3	0.5556
1570	PKD2L1	0.5556
1571	SOX6	0.5556
1572	PZP	0.5556
1573	KRT71	0.5556
1574	PHF23	0.5556
1575	CYP4F22	0.5556
1576	DPM1;DPM1	0.5556
1577	MAP4	0.555
1578	PCLO	0.554678
1579	BLK	0.5546
1580	MKL1	0.5546
1581	DMRT3	0.5545
1582	SPATA5L1	0.5543
1583	PMM2	0.5543
1584	STOX2	0.5542
1585	PLEKHG1	0.5541
1586	NDUFA11	0.5538
1587	NRTN	0.5538
1588	GALR2	0.5536
1589	HIST1H4K	0.553528
1590	ZSWIM5	0.5532
1591	FCRL1	0.5532
1592	TRIM49B	0.5532
1593	FOXB1	0.5532
1594	PLXNC1	0.553179
1595	NUDT22	0.5528
1596	WDR60	0.552621
1597	DOPEY1	0.5526
1598	LDLRAP1	0.5525
1599	PRSS42	0.5523
1600	TYW1	0.5522
1601	NQO2	0.5521
1602	SAMSN1	0.552
1603	TBC1D22A	0.552
1604	KIAA1522	0.5517
1605	CCDC83	0.5517
1606	CEP290	0.5517
1607	SLC16A11	0.5517
1608	HIST1H4D	0.5515
1609	HOXA1	0.5515
1610	ACVR1	0.5514
1611	ZBTB8B	0.5513
1612	ADGRL3	0.551297
1613	FAM207A	0.5511
1614	GUSB	0.550957
1615	ZNF615	0.5506
1616	AMOTL2	0.5502
1617	MAEA	0.5502
1618	CD1D	0.55
1619	ZCWPW2	0.55
1620	GRID2	0.55
1621	PKN3	0.55
1622	TMEM250	0.55
1623	C20orf196	0.55
1624	RANBP2	0.5498
1625	RAPGEF4	0.5496
1626	FHOD3	0.5495
1627	DDX49	0.5494
1628	SLC6A5	0.549222
1629	UGT1A4	0.5491
1630	DPYSL4	0.549
1631	CCDC81	0.5489
1632	ANK1	0.5488
1633	SYT9	0.5487
1634	PEPD	0.5487
1635	ABCB8	0.5486
1636	PANK4	0.5485
1637	ALG10	0.5484
1638	NUFIP1	0.5484
1639	SH2D4B	0.5481
1640	GLMN	0.5479
1641	CHRNA2	0.5479
1642	PMEL	0.5479
1643	HECTD4	0.5479
1644	ASXL3	0.5478
1645	C19orf60	0.5477
1646	EMC8	0.5476
1647	FXR2	0.5476
1648	BOC	0.5475
1649	RAP1GAP	0.5473
1650	RTN2	0.5472
1651	AAGAB	0.5469
1652	XYLT1	0.5467
1653	FANCI	0.546646
1654	IGF2R	0.5465
1655	TUBGCP3	0.5463
1656	CREB3L2	0.5461
1657	TREM2	0.5459
1658	LDLR	0.5459
1659	REEP5	0.5455
1660	SOHLH1	0.5455
1661	OR5B17	0.5455
1662	OR4K15	0.5455
1663	MVK	0.5451
1664	PPIL2	0.5449
1665	KIAA1671	0.5449
1666	EXOC2	0.5447
1667	LLGL2	0.5446
1668	HEPACAM	0.5445
1669	MLPH	0.544
1670	ARAP1	0.5437
1671	ALDH8A1	0.5435
1672	CACTIN	0.5435
1673	MKRN2	0.5434
1674	SLC14A2	0.5434
1675	PRRC2B	0.543003
1676	STARD3	0.5427
1677	PHC1	0.5423
1678	MST1R	0.5422
1679	PRKAR2A	0.542
1680	NT5C1B;NT5C1B-RDH14	0.5417
1681	SLC35A1	0.5417
1682	CDK14	0.5417
1683	WHRN	0.5417
1684	OTUD1	0.5417
1685	RFC3	0.5417
1686	ENTHD1	0.5417
1687	PEX5	0.5413
1688	KIAA1755	0.5413
1689	MDN1	0.541
1690	SBSPON	0.5408
1691	GLT8D2	0.5405
1692	ZNF852	0.5402
1693	RRM1	0.5402
1694	PCF11	0.5402
1695	SNTG2	0.5401
1696	NOD1	0.54
1697	ARHGEF11	0.5399
1698	IDUA	0.5399
1699	ZNF829	0.5399
1700	LAMA1	0.5398
1701	ATXN3L	0.5396
1702	MGAM2	0.5393
1703	ADRA2B	0.5392
1704	TRAPPC13	0.5392
1705	ZNF285	0.5391
1706	RBM45	0.5389
1707	LYPD3	0.5389
1708	CCDC105	0.5387
1709	ERBIN	0.5385
1710	EPB41L2	0.5385
1711	CHN2	0.5385
1712	ERV3-1-ZNF117;ZNF117	0.5385
1713	NANOS1	0.5385
1714	CNTN5	0.5385
1715	FAM216A	0.5385
1716	CEACAM4	0.5385
1717	PDGFD	0.5381
1718	SLC16A7	0.5377
1719	C2CD4B	0.5376
1720	COCH	0.5375
1721	SLC19A3	0.5374
1722	ZNF679	0.5373
1723	C11orf74	0.537
1724	DENND6B	0.537
1725	FBLIM1	0.536933
1726	PRR23C	0.5364
1727	TMEM132B	0.5363
1728	CA9	0.5362
1729	MRPS5	0.5361
1730	RAB34	0.5361
1731	UTRN	0.5357
1732	PTPN9	0.5357
1733	SPTLC3	0.5357
1734	CNNM3	0.5353
1735	GABRA4	0.5349
1736	LCT	0.5347
1737	CAPN2	0.5344
1738	CSPP1	0.5342
1739	SVOPL	0.534
1740	DMRT1	0.534
1741	EPS8L2	0.534
1742	SLC7A6OS	0.534
1743	TUBGCP6	0.5336
1744	TMIGD2	0.5335
1745	SRGAP2B;SRGAP2C	0.5333
1746	CLCN4	0.5333
1747	SLC12A4	0.5328
1748	THOP1	0.5327
1749	STAC3	0.5326
1750	TRIM43B	0.5325
1751	C11orf88	0.5325
1752	PLA2G4F	0.5325
1753	LPL	0.5324
1754	POLR1A	0.5323
1755	UBE3D	0.5323
1756	HSPA5	0.5321
1757	GUCY1A2	0.532
1758	KLF7	0.5318
1759	AMER2	0.5318
1760	MAP1S	0.5318
1761	NLRP1	0.5317
1762	THRA	0.5317
1763	MYD88	0.531678
1764	SREK1	0.5316
1765	TTYH2	0.5315
1766	SMG7	0.5312
1767	KNG1	0.5312
1768	DCP2	0.5312
1769	SYNCRIP	0.5312
1770	LAMP5	0.5312
1771	SGSM3	0.5312
1772	SP100	0.5311
1773	DDX60	0.5309
1774	KAT6B	0.5309
1775	CAPNS1	0.5309
1776	NAA38	0.5308
1777	SCAP	0.5307
1778	KPTN	0.5307
1779	GPR152	0.5306
1780	CCDC78	0.5306
1781	COLGALT2	0.5304
1782	N4BP3	0.5303
1783	ASPHD1	0.5302
1784	UBQLN3	0.5301
1785	DRC7	0.5301
1786	ANXA10	0.53
1787	UROS	0.53
1788	OR52Z1	0.53
1789	VPS33B	0.5297
1790	TDRD5	0.5294
1791	KIAA1524	0.5294
1792	PLOD2	0.5294
1793	TPD52	0.5294
1794	PRX	0.5289
1795	TMPRSS11B	0.5286
1796	TTC37	0.5286
1797	ZNF714	0.5286
1798	FUT2	0.5286
1799	USP40	0.5283
1800	MYOD1	0.5279
1801	VASN	0.5279
1802	TTC39B	0.5278
1803	CFAP58	0.5278
1804	CTNNAL1	0.5275
1805	CLDN14	0.5275
1806	FILIP1	0.5274
1807	GMIP	0.5272
1808	WDHD1	0.5271
1809	RPL19	0.5271
1810	CD93	0.5271
1811	OR52I2	0.527
1812	SSRP1	0.5269
1813	ADGRG1	0.5269
1814	TMEM129	0.5268
1815	SPATA31A1	0.5263
1816	PDZRN4	0.5263
1817	IL16	0.5263
1818	PLIN4	0.5263
1819	LILRA5	0.5263
1820	OR5L1	0.5261
1821	WWC3	0.526
1822	SAMD11	0.5259
1823	RSPH4A	0.5259
1824	SPTY2D1	0.5258
1825	CWF19L2	0.5258
1826	CEMIP	0.5258
1827	FGF6	0.5255
1828	CLEC12A	0.5254
1829	ADGRF3	0.5252
1830	ZMYND10	0.5251
1831	RNF6	0.5251
1832	KIAA0232	0.525
1833	USP14	0.525
1834	ZNF69	0.525
1835	SYT13	0.5244
1836	PRPF6	0.5244
1837	MTMR10	0.5243
1838	ADAM17	0.5242
1839	CD40	0.524
1840	MYO18A	0.5239
1841	FHAD1	0.5238
1842	PPT1	0.5238
1843	RTKN2	0.5238
1844	ASCL2	0.5238
1845	RD3L	0.5238
1846	MYL12A	0.5238
1847	MCCC1	0.5234
1848	ATXN2L	0.5234
1849	SOCS1	0.523398
1850	ZDHHC24	0.5231
1851	ITLN2	0.5229
1852	PEG3	0.5229
1853	OR10H1	0.5228
1854	RDH11	0.5227
1855	CHP2	0.5227
1856	BTNL9	0.5225
1857	NEUROD1	0.5224
1858	LCN10	0.5224
1859	KCNJ11	0.5224
1860	PAK1	0.5224
1861	RFX1	0.5224
1862	ANPEP	0.5219
1863	PTPN5	0.5218
1864	RAVER2	0.5217
1865	RSPH10B;RSPH10B2	0.5217
1866	MKX	0.5217
1867	FAM177A1	0.5217
1868	KIAA0586	0.5217
1869	PDE8A	0.5217
1870	PCMTD2	0.5217
1871	SLC17A7	0.5215
1872	DENND4B	0.5214
1873	C2orf42	0.5211
1874	EPHB3	0.5211
1875	ITGAD	0.5211
1876	CD79B	0.5211
1877	CFI	0.521
1878	LGALS3BP	0.5209
1879	ZNF600	0.5208
1880	DDX20	0.5207
1881	CST11	0.5207
1882	NFATC2	0.5206
1883	NDFIP2	0.5205
1884	TIE1	0.5204
1885	HECW2	0.5204
1886	CBFA2T3	0.5203
1887	ADH1B	0.52
1888	PDLIM4	0.52
1889	KIAA1456	0.52
1890	ZNF492	0.52
1891	TMEM184B	0.52
1892	CACNA2D4	0.5198
1893	NAT8	0.5197
1894	PRKG1	0.5197
1895	CHST3	0.5197
1896	MINDY1	0.5195
1897	MAP3K21	0.5195
1898	FBXW10	0.5194
1899	POLG2	0.5192
1900	ZNF560	0.5191
1901	FCGR1A	0.519
1902	BAZ2A	0.519
1903	MTHFD2	0.5189
1904	ASTN2	0.5189
1905	DLGAP2	0.5188
1906	EDRF1	0.5188
1907	GTSE1	0.5187
1908	C1RL	0.5186
1909	CPTP	0.5185
1910	APCS	0.5185
1911	SLC39A12	0.5185
1912	WARS	0.5185
1913	TYRO3	0.5185
1914	KLHDC4	0.5185
1915	MAN1B1	0.5184
1916	OR8I2	0.5184
1917	C4orf32	0.5182
1918	DPYSL3	0.5182
1919	SLC27A3	0.5178
1920	CTSV	0.5176
1921	NBEA	0.5176
1922	PLPPR2	0.5176
1923	MTR	0.5175
1924	YTHDC2	0.5175
1925	TMEM270	0.5175
1926	FCMR	0.5172
1927	HEATR1	0.5172
1928	MED23	0.5172
1929	RADIL	0.5172
1930	PDZD8	0.5172
1931	ASCL1	0.5172
1932	CUX2	0.5172
1933	CCDC175	0.5172
1934	ZNF85	0.5172
1935	CACNG8	0.5172
1936	OTP	0.5169
1937	RPS6KC1	0.5167
1938	COL17A1	0.5167
1939	PLEKHH3	0.5167
1940	SLCO5A1	0.5166
1941	ADCK5	0.5166
1942	ADO	0.5165
1943	DEAF1	0.5164
1944	IL1RAPL1	0.5163
1945	GSTO1	0.5162
1946	ATG10	0.5161
1947	DUSP13	0.5161
1948	PRM2	0.516
1949	SLC34A3	0.5159
1950	SUSD2	0.5159
1951	BIRC7	0.5158
1952	TMEM190	0.5157
1953	MALT1	0.5156
1954	ZNF441	0.5156
1955	PIK3R4	0.5155
1956	DMRT2	0.5155
1957	REM2	0.5154
1958	PDHA2	0.5152
1959	ZNF99	0.5152
1960	MPP3	0.5151
1961	HYAL1	0.515
1962	DCDC2;KAAG1	0.515
1963	KCTD12	0.515
1964	COL20A1	0.515
1965	GLI2	0.5149
1966	FLYWCH1	0.5149
1967	HEATR4	0.5146
1968	ZNF582	0.5146
1969	GAD2	0.5145
1970	MOB2	0.5145
1971	PSG9	0.5144
1972	LINGO4	0.5143
1973	SPTLC1	0.5143
1974	MYH4	0.5143
1975	DNAJC27	0.5142
1976	KANK2	0.5142
1977	PTGIS	0.5141
1978	KCNAB2	0.5139
1979	ANKRD53	0.5139
1980	PTPN2	0.5138
1981	CLC	0.5138
1982	MAP3K20	0.5135
1983	HTR2B	0.5135
1984	CSRNP1	0.5135
1985	PTTG1IP	0.5135
1986	POFUT2	0.5135
1987	P4HA3	0.5134
1988	MCTP1	0.5132
1989	MYRIP	0.5131
1990	HMP19	0.5131
1991	LAD1	0.513
1992	PYGM	0.513
1993	NMB	0.513
1994	FBXO10	0.5129
1995	WDFY3	0.5128
1996	WFIKKN2	0.5128
1997	CBLC	0.5128
1998	PRR12	0.5128
[truncated: 2,743 more rows]

## Sheet: Effusion-
Rank	Gene	Score
0	IGLL5	1.75781
1	MIR4539;FAM30A	1.50456
2	TMSB4X	1.4968
3	MIR7641-2;MIR5195	1.14415
4	MIR4436A;NONE	1.01331
5	KMT2D	1.00877
6	BTG2	0.99516
7	MIR650;MIR5571	0.955587
8	KLHL6	0.929327
9	ELK2AP;MIR4507	0.912669
10	DUSP2	0.907127
11	LRP1B	0.873462
12	IGLL5;RSPH14	0.843348
13	CD79B	0.838482
14	MIR142	0.815388
15	HIST2H2BE	0.782187
16	GGTLC2;MIR650	0.770481
17	TRDN	0.75874
18	LOC105370697;MIR8071-2	0.738027
19	LOC102723709;FAM27E2	0.72235
20	HIST1H4J	0.720107
21	HIST1H2AM	0.706438
22	AASS	0.697759
23	MUC4	0.687149
24	HIST1H2BK	0.685812
25	CSMD3	0.682755
26	RNR1	0.677884
27	ANKRD30B	0.672084
28	ERBB4	0.670795
29	MPDZ	0.664104
30	HMCN1	0.647782
31	HIST1H1E	0.642823
32	ZFHX4	0.637559
33	TTN	0.626559
34	ANO5	0.625876
35	ADGRL2	0.616911
36	CARD11	0.612326
37	COL3A1	0.607596
38	MPEG1	0.605295
39	VMP1	0.6031
40	PCNX3	0.597234
41	PON2	0.596464
42	LRRN3	0.594872
43	LIMD2	0.589816
44	SERPINA9	0.589787
45	CIITA	0.588146
46	PIM1	0.585551
47	HMCN2	0.584192
48	MIR8071-2;ELK2AP	0.580253
49	ADGRV1	0.577903
50	MIR600HG	0.570255
51	IRF4	0.570241
52	HYDIN	0.568693
53	UBR4	0.566971
54	DNAH9	0.565508
55	KCNT2	0.563735
56	NEB	0.560684
57	MAST4	0.55826
58	MIR4436A;LOC654342	0.558231
59	DTX1	0.555435
60	NBEA	0.554777
61	UACA	0.554697
62	SGK1	0.549464
63	ASXL3	0.548314
64	ALDH1A1	0.544961
65	HIST1H2AC	0.543093
66	POTEB;POTEB2;POTEB3	0.542181
67	BTG1	0.54178
68	POU2AF1	0.534379
69	FAT4	0.533222
70	CHRM3	0.53313
71	IL1RAPL2	0.532541
72	LAPTM5	0.531818
73	LINC00226;LINC00221	0.530749
74	FLNC	0.526362
75	LAMA1	0.522762
76	PHKA2	0.520834
77	NRK	0.514562
78	ROBO1	0.510902
79	SI	0.51068
80	SETD1B	0.508318
81	ARHGAP28	0.508138
82	KLF2	0.506334
83	BANP	0.505308
84	TNF	0.504956
85	UNC80	0.502899
86	SCN11A	0.501489
87	DAPK1	0.500522
88	PARD3B	0.499884
89	HIST1H2BC	0.498609
90	SGIP1	0.498193
91	GALC	0.497665
92	ACTB	0.496861
93	RAB3GAP2	0.495098
94	SPTBN4	0.493672
95	SMARCD1	0.490769
96	SNX1	0.486767
97	SOCS1	0.484643
98	COL12A1	0.484275
99	EXOC3L1	0.482552
100	DMD	0.48072
101	NEK1	0.480717
102	PTPRQ	0.480709
103	CREBBP	0.479914
104	SPRY3	0.478119
105	TRPM6	0.47637
106	MUC19	0.476293
107	FAS	0.475424
108	BRCA1	0.474654
109	CSNK2A1	0.472975
110	TNFRSF14	0.472791
111	TP53	0.469157
112	COL17A1	0.468789
113	SYNE1	0.468411
114	DST	0.468039
115	PLCB3	0.46778
116	LUZP2	0.46728
117	MSN	0.466761
118	PIM2	0.464804
119	PCDH11X	0.464233
120	CD36	0.463604
121	GLB1L3	0.46172
122	TBC1D9	0.459527
123	EZR	0.458485
124	OTOGL	0.45711
125	FRYL	0.457092
126	MAGEC3	0.454713
127	ZNF208	0.454244
128	C9orf72;LINGO2	0.454219
129	PAX5	0.453974
130	LUZP4	0.453503
131	CSMD1	0.451953
132	LOC654342;LOC101927050	0.4517
133	TPTE	0.451379
134	CD58	0.449397
135	HCFC1	0.447759
136	ADAMTS3	0.447486
137	MYC	0.447382
138	HIST1H4K	0.446522
139	LPA	0.445874
140	TENM4	0.445121
141	CD70	0.442854
142	ADGRB3	0.442227
143	S1PR2	0.437835
144	PIK3C2G	0.437723
145	ANKRD36BP2	0.436782
146	B2M	0.4351
147	USP9X	0.434532
148	IGBP1	0.434217
149	BCL7A	0.432818
150	RBMXL3	0.431992
151	DGKK	0.431262
152	MUC5B	0.430385
153	EDIL3	0.429614
154	LTB	0.429334
155	PLXNB2	0.427981
156	NBPF25P	0.427296
157	UBTD2	0.42676
158	POF1B	0.426559
159	COL21A1	0.426418
160	ANKRD30BP2	0.426267
161	LARP1	0.424576
162	ABCB5	0.424537
163	OR2L2	0.424448
164	PCDH15	0.423032
165	RYR2	0.421484
166	AADAT	0.420849
167	KIF1A	0.41985
168	ADGRA3	0.419088
169	P2RY8	0.418958
170	SEMA6D	0.417738
171	MYT1L	0.415727
172	HUWE1	0.414464
173	OPRM1	0.412548
174	ABLIM2	0.41168
175	SCN3A	0.409151
176	LOC100506076;LOC100506076	0.409091
177	LINC01935;LOC100287010	0.409091
178	ZNF703	0.409091
179	TRIM9	0.409091
180	RC3H1	0.408957
181	LINC00293;LOC100287846	0.408051
182	NLRP9	0.40776
183	KCNQ5	0.407463
184	MIR378D1;JAKMIP1	0.40726
185	CTNNA2;LINC01815	0.40722
186	TJP1	0.406765
187	IKZF3	0.405368
188	CNTNAP4	0.402766
189	MROH2B	0.402463
190	OR2M2	0.402009
191	CAPN3	0.401969
192	SNAP91	0.401968
193	CDH19	0.401544
194	SBNO2	0.400465
195	CWH43;NONE	0.398548
196	CCDC88B	0.396636
197	MIR8071-2;MIR8071-2	0.396463
198	ANKRD30A	0.395725
199	SLC23A1	0.394731
200	CFAP47	0.394533
201	PRCD	0.394333
202	SORCS3	0.394045
203	FBN2	0.392642
204	CHD3	0.392412
205	UPF1	0.391621
206	REEP4	0.389731
207	KIAA1468	0.389406
208	IL21	0.389036
209	SCNN1G	0.388934
210	KLHL29	0.388503
211	SUPT5H	0.388174
212	NONE;GYG2P1	0.3879
213	CTNNA2	0.387726
214	GRM1	0.385773
215	FAM50A	0.385238
216	LRRC73	0.384955
217	SPATA17	0.381682
218	CDAN1	0.380478
219	PCDHA4	0.380007
220	PCLO	0.379759
221	HEPH	0.379458
222	BIVM-ERCC5;ERCC5	0.379227
223	COL11A2	0.379169
224	RPL10A	0.378716
225	EEF1E1-BLOC1S5	0.377591
226	ANKHD1;ANKHD1-EIF4EBP3	0.375811
227	MLKL	0.375136
228	SCN9A	0.374227
229	JAKMIP3	0.373652
230	FLG	0.37304
231	PCDH17	0.37237
232	UBR5	0.372024
233	ROBO2	0.371884
234	TRPM3	0.371812
235	NFKBIA	0.371781
236	PTK7	0.371481
237	SCGN	0.371455
238	XBP1	0.370743
239	PLCZ1	0.370361
240	RPL10	0.36908
241	SLC9A7	0.368961
242	FBN1	0.368604
243	EGFL7	0.368182
244	KLF16	0.368182
245	DGAT2L6	0.367384
246	PLXNC1	0.366593
247	RXFP2	0.366301
248	ERBIN	0.3654
249	COL5A2	0.364906
250	TPCN1	0.364835
251	ARHGEF2	0.364321
252	DCC	0.363942
253	SNRNP48	0.363682
254	TPP2	0.362864
255	CELSR1	0.362195
256	COL22A1	0.361499
257	RGPD3	0.361386
258	CACNA1E	0.361365
259	GABRG3	0.360864
260	ACSS3	0.360442
261	PLXNA4	0.360174
262	IRX1	0.359992
263	PLS3	0.359468
264	ANGPT4	0.359454
265	FLRT2	0.359068
266	SETDB1	0.358794
267	CSH1	0.358773
268	ARID5B	0.358664
269	MMP26	0.358632
270	HGF	0.358564
271	CDC37	0.357955
272	DNAH11	0.357825
273	SNED1	0.356878
274	SHANK1	0.356039
275	KRT79	0.355655
276	P3H2	0.355647
277	CELSR3	0.355354
278	PHKA1	0.354766
279	ZNF608	0.354682
280	CEP162	0.354682
281	NCAM1	0.354429
282	POTEM;OR11H2	0.354092
283	HIST1H3B	0.353864
284	NEBL	0.353641
285	CEACAM3	0.353632
286	MIR510	0.353455
287	ZBTB20	0.352915
288	ANK2	0.352051
289	PRKACB	0.352016
290	AFF2	0.351499
291	MIR888;MIR890	0.351409
292	NEK10	0.351332
293	DNASE1L1	0.350591
294	BRWD3	0.350066
295	FAM208B	0.349773
296	HLA-B	0.349544
297	PGBD1	0.349364
298	ABLIM3	0.349348
299	NCAM2	0.349285
300	SENP6	0.348545
301	CDKL5;RS1	0.348537
302	TEX11	0.34781
303	SELENOW	0.347807
304	AMOT	0.346869
305	SMARCA5	0.346459
306	ADAMTS20	0.346458
307	PRTG	0.346378
308	APBB1	0.346239
309	MIR4283-1;ZNF479	0.346091
310	ALDH5A1	0.346024
311	COL11A1	0.345519
312	PRRC2A	0.34508
313	NETO2	0.345056
314	TOX	0.344685
315	CAPN11	0.344588
316	TLN2	0.344566
317	ANO6	0.344414
318	SNX5	0.343996
319	NAA25	0.343101
320	SPEF2	0.343099
321	LAMA5	0.343089
322	PHOX2B	0.343
323	PTGFRN	0.342878
324	ANKRD11	0.342866
325	LRP2	0.342562
326	DNAH1	0.342364
327	FAM74A1;LOC105379450	0.342273
328	NALCN	0.34161
329	SPINK5	0.341434
330	OTOG	0.340909
331	SPPL2B	0.340773
332	SEMA3D	0.340341
333	CADM2	0.34028
334	IL4I1	0.340222
335	ADCY2	0.339921
336	ATP10B	0.33969
337	BTBD9	0.339228
338	PRDM9	0.338016
339	PIKFYVE	0.337976
340	SECISBP2L	0.3375
341	MEGF8	0.3375
342	MED12	0.337474
343	PON3	0.337289
344	NPPB	0.337091
345	SOCS6	0.337091
346	DOCK4	0.337055
347	RPS27A	0.336864
348	OCRL	0.336682
349	SERPINB9	0.336682
350	FAT1	0.336496
351	KLHL17	0.336349
352	PCSK5	0.336166
353	DPP4	0.336095
354	SLC22A11	0.33531
355	PTPN6	0.334797
356	PKHD1L1	0.334768
357	SLC2A14	0.334227
358	CHD5	0.333964
359	MAGEC2	0.333818
360	GTF3C1	0.333497
361	PRAMEF20	0.332712
362	FAM30A;ADAM6	0.332591
363	TMEM131L	0.332549
364	MGAM	0.331564
365	NCAN	0.331364
366	OSBPL1A	0.33123
367	SEMA5A	0.33093
368	STAT1	0.330884
369	ITGA6	0.330879
370	PNLIP	0.330831
371	WDR13	0.330545
372	ZDHHC17	0.330185
373	OPHN1	0.3299
374	ZNF292	0.329727
375	PMAIP1;MC4R	0.329573
376	MAP3K20-AS1	0.329494
377	CDH12;PRDM9	0.329491
378	LIMCH1	0.329432
379	CAVIN2	0.329352
380	UBE2A	0.329318
381	NXF1	0.329221
382	PEX5L	0.328859
383	PTPRD	0.328306
384	TNIK	0.328131
385	SEMA3C	0.328063
386	NAP1L5	0.328036
387	SPANXN2	0.327337
388	INPP4B	0.327292
389	UBR3	0.327273
390	FABP6	0.327273
391	SPATA6L	0.327273
392	LOC101927501;MAOA	0.327273
393	ZMYM3	0.327273
394	C7orf55-LUC7L2;LUC7L2	0.327273
395	SMCR8	0.327273
396	RAB4A	0.327273
397	ATXN8OS;LINC00348	0.327273
398	UNC5C	0.32718
399	TNRC6C	0.326884
400	MUC16	0.32589
401	PCDHA13	0.325227
402	ATRNL1	0.325094
403	MAGEB18;MAGEB6	0.324959
404	COL16A1	0.324751
405	KALRN	0.324685
406	C1orf87	0.324594
407	MPP7	0.324369
408	DRG2	0.324
409	ZAN	0.323255
410	XRCC5	0.323182
411	RALGAPA2	0.32317
412	CD44	0.322764
413	RIBC2	0.322364
414	IKBKE	0.321955
415	DCSTAMP	0.321663
416	PAPPA	0.321632
417	PADI3	0.321545
418	CD247	0.321545
419	C8orf48	0.321485
420	PPP4R3CP;DCAF8L2	0.320791
421	PHACTR4	0.320727
422	DCAF17;CYBRD1	0.320318
423	DNAH12	0.320069
424	ARID1A	0.319959
425	RETSAT	0.319883
426	CD79A	0.319699
427	DCAF6	0.319698
428	MAGI1	0.319681
429	CXCR4	0.319617
430	DCHS2	0.319568
431	IQCA1	0.319492
432	KIF4B;SGCD	0.319091
433	EIF2AK4	0.319091
434	ZNF773	0.319055
435	DSP	0.318682
436	GCSAM	0.318478
437	LGI1;SLC35G1	0.318273
438	FAM9B	0.318273
439	UNC13C	0.318121
440	DMXL1	0.317999
441	LAMA4	0.317864
442	SLC25A3	0.317552
443	COL24A1	0.317544
444	KCNMA1	0.317338
445	RIN2	0.317091
446	TDRD15	0.317075
447	HSPG2	0.316935
448	NHLH2	0.316782
449	ACACB	0.316689
450	SMPD2	0.316636
451	TFDP3	0.316227
452	KRTAP19-5	0.316149
453	CSTF3	0.316142
454	CLEC16A	0.316112
455	SLC16A10	0.315818
456	MANBA	0.315817
457	PRPF31	0.315466
458	HIST1H2BN;HIST1H2AK	0.315392
459	REV3L	0.314742
460	MIR1268A	0.314664
461	BNC2	0.314663
462	GPLD1	0.314591
463	TMEM201	0.314379
464	KIF4B	0.313868
465	C1QTNF2	0.313374
466	THSD7B	0.313364
467	CCDC185	0.313226
468	GPN3	0.31296
469	EGFLAM	0.312955
470	KCNT1	0.312911
471	GLP2R	0.312119
472	GABRB1	0.311307
473	OVCH2	0.311169
474	SPAG5	0.310663
475	NOMO2	0.31052
476	HIST1H4F	0.310431
477	MESD	0.309444
478	FRMD3	0.309418
479	ADCY4	0.309165
480	SLC6A7	0.309075
481	CES1P2	0.309005
482	TMEM47	0.308968
483	PPFIBP1	0.308744
484	GALNT9	0.308635
485	LINC01685;RRAGC	0.308544
486	SSPO	0.308491
487	FAM47A	0.308455
488	NRG4	0.308455
489	NUP210	0.30828
490	GRID1	0.307642
491	IQGAP1	0.307581
492	AP5Z1	0.307506
493	GP2	0.307199
494	ZBTB40	0.307192
495	TUBGCP6	0.307142
496	DUXB;CNTNAP4	0.306874
497	FIRRE	0.306818
498	ESX1	0.306818
499	COL25A1	0.306818
500	LMNB1	0.306818
501	TNKS	0.306818
502	ANKFY1	0.306818
503	CHL1	0.306667
504	MARCO	0.306602
505	SULT1C2	0.306339
506	COBLL1	0.30606
507	COL19A1	0.305847
508	EPPK1	0.305712
509	HNF4G	0.30559
510	SULF2	0.305439
511	SPATA31D5P	0.305326
512	PDE3B	0.3053
513	PTPN21	0.304681
514	PHRF1	0.304513
515	HCN1	0.304485
516	PIBF1	0.304225
517	CCDC58	0.304102
518	MED13;TBC1D3P2	0.303808
519	ABCC5;HTR3D	0.303136
520	FZD7	0.302974
521	TBX5	0.302704
522	DSEL	0.302663
523	MSL2	0.302646
524	FUT4	0.302622
525	TRIM7	0.302404
526	SAT1	0.301909
527	AHCYL2	0.301213
528	HECTD4	0.301165
529	WAS	0.300918
530	RHBDD3	0.29997
531	PCDHA12	0.299727
532	ITPKB	0.299552
533	DRP2	0.299455
534	RARS	0.298636
535	FN1	0.297659
536	FAM66D;FAM90A2P	0.297409
537	LPIN2	0.297409
538	DLGAP3	0.297238
539	LRGUK	0.29659
540	EPS8L2	0.296158
541	NBAS	0.296003
542	SOX11	0.295806
543	PRSS16	0.294969
544	MCM3AP	0.294769
545	FRMPD4	0.294136
546	EDARADD	0.294136
547	PLCE1	0.294074
548	SLITRK5	0.293778
549	COL15A1	0.293674
550	ERG	0.293577
551	RBM5	0.293331
552	KCNE5	0.293318
553	CDH26	0.293301
554	ROBO3	0.292793
555	SULF1	0.292784
556	ABCA1	0.292763
557	CFTR	0.29231
558	ASTN2	0.292167
559	SLC7A11	0.292091
560	TRIM58	0.292091
561	EHMT1	0.292091
562	ZDHHC15;TTC3P1	0.292091
563	INSC	0.292091
564	E2F8	0.292091
565	REG1CP	0.292091
566	URB1	0.291984
567	PRRC2B	0.291776
568	VIPR2	0.291078
569	ZNF572	0.290502
570	NOX4	0.290074
571	SORL1	0.290033
572	LOXHD1	0.290021
573	AFAP1L1	0.289793
574	LRRN1	0.289317
575	JUNB	0.28928
576	PHIP	0.28915
577	WWP1	0.288818
578	CPS1	0.288172
579	KRBA1	0.287969
580	BCL10	0.287874
581	ADGB	0.287697
582	KHDRBS2;LGSN	0.287487
583	STT3B	0.287381
584	NHSL1	0.287338
585	APOH	0.28692
586	HIST1H1C	0.286898
587	SLITRK1	0.286408
588	SNAPC1;SYT16	0.286364
589	PDE3A	0.286293
590	PSME3	0.286007
591	LRRC49	0.285929
592	CTNNA3	0.285644
593	ZNF443	0.284967
594	FMR1	0.284953
595	CCDC136	0.284812
596	ZNF347	0.28461
597	MICAL3	0.284608
598	SMPDL3A	0.284189
599	MYO1F	0.284163
600	LOC392232	0.284099
601	ITGA11	0.28336
602	LINC02311;LINC02301	0.283227
603	BCL9L	0.282921
604	SETX	0.282804
605	OSBPL10	0.282791
606	POU3F2	0.282332
607	USP22	0.282273
608	WDFY3	0.282243
609	ZNF479;GUSBP10	0.282212
610	TPO	0.282204
611	CATSPERB	0.282196
612	CCDC81	0.281604
613	LEMD3	0.281538
614	LOC100128594	0.281455
615	ADGRL3-AS1;TECRL	0.281011
616	GRIP1	0.280999
617	ZNF425	0.280696
618	F12	0.28053
619	ACTN4	0.280453
620	CYSLTR1	0.280227
621	ABCF1	0.279992
622	RNASE3	0.279895
623	NOS1	0.279818
624	NAA11	0.279792
625	HAUS8	0.279728
626	OR51A2	0.279409
627	GMCL1	0.279409
628	ATP6V1B1	0.279409
629	ARSF	0.279
630	CLIC2	0.279
631	CNOT3	0.278858
632	MEI1	0.278631
633	RGPD4	0.278369
634	GORASP2	0.278097
635	NOLC1	0.278039
636	UBASH3A	0.277852
637	NCKAP1	0.277723
638	CFAP43	0.277649
639	SERTM1	0.277502
640	PATJ	0.277432
641	FAM19A2	0.277169
642	DPP9	0.277099
643	XRN1	0.276975
644	LDOC1	0.276955
645	PPM1H;AVPR1A	0.276955
646	KRT24	0.276664
647	BMP15	0.276566
648	RIMS2	0.276524
649	MAGEB6	0.276216
650	CADPS	0.275679
651	DNAH10	0.275577
652	ACAP1	0.275458
653	VWDE	0.275443
654	THSD7A	0.275216
655	UBBP4	0.274672
656	LRRIQ1	0.274481
657	SYCP1	0.273725
658	ITCH	0.273619
659	RGL1	0.273195
660	NTRK2	0.27306
661	PREX2	0.272937
662	SLC15A4	0.272864
663	LINC00331;RBM26	0.272864
664	CATSPERD	0.272864
665	EPHB1;PPP2R3A	0.272864
666	SLC4A8	0.272864
667	GAA	0.272864
668	TINCR;SAFB2	0.272864
669	FAM213B	0.272864
670	UGT3A2	0.272864
671	CHD1	0.272864
672	PLEKHM1P1	0.272864
673	BRCC3	0.272864
674	CXorf66	0.272864
675	GLB1	0.272864
676	BCHE;LOC105374194	0.272864
677	ARMC1	0.272864
678	PACS1	0.272864
679	CYP2J2	0.272864
680	FAM180A	0.272864
681	EBF2	0.272864
682	PITPNM1	0.272864
683	ZNF792	0.272864
684	CTIF	0.272864
685	SHANK2	0.272509
686	VIT	0.272441
687	HSPA8	0.272048
688	PDHA1	0.271636
689	SPAST	0.271551
690	UBTF	0.271475
691	GRHPR	0.27146
692	COL5A1	0.271264
693	CSDE1	0.271047
694	CAMTA2	0.270491
695	KDM5C	0.270409
696	GOLGA4	0.27032
697	SNX13	0.270311
698	ASCC3	0.269607
699	HABP4	0.269591
700	LINC01285;LONRF3	0.269591
701	CDH18	0.269483
702	DNM3	0.269153
703	PPP1R12A	0.268773
704	CSK	0.26852
705	SLC4A4	0.268368
706	SIAH2	0.26835
707	ZIC3	0.268093
708	ST6GALNAC4	0.267813
709	EPG5	0.267653
710	CCDC144A	0.26756
711	DOCK7	0.267545
712	SSFA2	0.267413
713	COL6A1	0.267268
714	HCN4	0.267163
715	NR2E3	0.266856
716	CNTRL	0.266544
717	MTMR14	0.266367
718	APC	0.266288
719	ADGRB2	0.265936
720	FRMPD1	0.265909
721	GLT1D1;TMEM132D	0.265909
722	ANKRD18B	0.265802
723	CTRC	0.265713
724	SDK1	0.265631
725	TMEM240	0.2655
726	RHOA	0.265348
727	ABL1	0.265292
728	KLHL7	0.265254
729	PCDHGB2	0.265091
730	RGL3	0.265083
731	SLC35F1	0.264816
732	WDR81	0.264806
733	RNF165	0.264769
734	SPHKAP	0.264706
735	PLA2G4F	0.264682
736	C4orf47	0.264682
737	IRF1	0.264273
738	ESPL1	0.264254
739	LOC103908605;FAM27C	0.264076
740	FAAH2	0.263524
741	TRANK1	0.263267
742	SPAG17	0.263159
743	TMEM230	0.263045
744	TRHDE	0.263036
745	IFT80	0.262603
746	NME9	0.262266
747	SRPX	0.262227
748	OTOP1	0.261444
749	OR2M3	0.261409
750	CDCA8	0.261409
751	MCM10	0.2611
752	KAT5	0.261039
753	COL4A5	0.261008
754	SUV39H1	0.261
755	BOD1L1	0.260918
756	ATRN	0.260764
757	NFKBIE	0.260758
758	H3F3A	0.260591
759	DCAF12L1	0.260461
760	SAMD11	0.260182
761	FOLR2	0.260182
762	LOC101927378;SEMA3D	0.260182
763	FGF16	0.259773
764	CTNND2	0.259504
765	ZNF490	0.259486
766	ZNF688	0.259364
767	ZNF644	0.259357
768	PRDM8	0.258955
769	GRIPAP1	0.258955
770	PPM1B	0.258818
771	MAGEB16	0.258545
772	ZNF185	0.258545
773	COL27A1	0.258501
774	KDM2B	0.258465
775	SACS	0.25832
776	DTX3L	0.258205
777	NUP188	0.258069
778	MIPOL1	0.258022
779	THRA	0.257854
780	MAP7D2	0.257318
781	PAPD7	0.257096
782	MAGEL2	0.25682
783	COL5A3	0.256603
784	HIST1H2AK	0.256481
785	ZNF641	0.256456
786	TRIM77	0.256449
787	CD37	0.256038
788	KCNH1	0.2559
789	BPIFB1	0.255715
790	C16orf91;CCDC154	0.255682
791	ACBD6	0.255682
792	MAP4K4	0.255682
793	SORCS2	0.255682
794	PIGN	0.255682
795	TULP4	0.255682
796	SEC16A	0.255619
797	LRRFIP1	0.255559
798	SHROOM3	0.255303
799	HIST1H1D	0.255271
800	METTL15	0.254864
801	NAP1L1;LINC02407	0.254864
802	SIRT4	0.254744
803	NPHP1	0.254455
804	ENPP3	0.254321
805	FASN	0.253475
806	CLASP1	0.253404
807	FZD10	0.25337
808	ARFGAP1	0.253329
809	GRID2	0.253305
810	DNAH3	0.253121
811	NPAT	0.253079
812	MSLN	0.253043
813	SEMA3A	0.252957
814	BAIAP2L1	0.252878
815	ANKS1B;UHRF1BP1L	0.252818
816	CDH12	0.252777
817	CDH8	0.252616
818	HELZ	0.252565
819	SPAG16	0.252162
820	BTK	0.252055
821	SYT10	0.252
822	RHBDF2	0.251934
823	COX20	0.251591
824	FMNL2	0.251538
825	PNPO	0.251499
826	SEMA3E	0.251306
827	KRAS	0.251182
828	TEX10	0.251087
829	CEP63	0.250781
830	CTNNA1	0.250773
831	TYW1	0.250746
832	NOX3	0.25058
833	DPYD	0.250417
834	SNRPA1	0.250404
835	ZNF462	0.249681
836	MCF2L	0.249257
837	ITPR1	0.249229
838	ACOT11	0.249138
839	FOXD4L1	0.249136
840	ARAF	0.249136
841	SHANK3	0.249076
842	MUC15	0.248727
843	CACNA1F	0.248695
844	EP400	0.24862
845	LOC440040;OR4C13	0.248318
846	GABRE	0.248318
847	ADAMTSL2	0.248251
848	RIMBP2	0.248193
849	EIF4A2	0.248179
850	DGKI	0.248174
851	KIF13A	0.248104
852	SOGA1	0.248083
853	LINC01310;MIR3667	0.247957
854	PGBD4	0.247937
855	CHEK1	0.247909
856	PPID	0.247475
857	MKRN2	0.247434
858	HBP1	0.24732
859	LAMA2	0.247136
860	TECRL	0.247045
861	MED22	0.246682
862	IRF8	0.246682
863	EPHA7	0.246339
864	PLXDC2	0.246272
865	C5orf42	0.246169
866	IGSF9B	0.24577
867	CHST11	0.245705
868	TNFAIP3	0.245697
869	CPAMD8	0.245695
870	IL13RA2;LRCH2	0.245455
871	TDRD6	0.245455
872	SCN2A	0.245455
873	TBC1D32	0.245455
874	VSTM2A	0.245455
875	CCDC169;CCDC169-SOHLH2	0.245455
876	FNBP1	0.245455
877	MMP28	0.245455
878	NSDHL	0.245455
879	PDS5A	0.245455
880	ZFR	0.245455
881	SCAF11	0.245455
882	FAM109A;SH2B3	0.245455
883	FAM13A	0.245455
884	PTPRK;LAMA2	0.245455
885	CTTNBP2	0.245455
886	USP33	0.245453
887	PLCB1	0.245296
888	RASGRP1	0.245109
889	CDK5RAP3	0.244576
890	XRCC2	0.244485
891	DOK5	0.244297
892	ZNF217	0.244107
893	FAM135B	0.243409
894	RIMS1	0.243341
895	PLTP	0.243198
896	NPHP3-ACAD11	0.243094
897	COL20A1	0.243
898	LBP	0.242892
899	CCSER1	0.242853
900	MOB1A	0.242841
901	SLC2A11	0.24272
902	FAM198B	0.24259
903	TTC3	0.242526
904	NTM	0.242452
905	EXOC7	0.242409
906	ZBP1	0.242357
907	INTS3	0.24219
908	ZNF257	0.242178
909	POTEKP	0.242074
910	ACTA1	0.242033
911	SLC22A24	0.241773
912	SEC14L1	0.241773
913	ENOX1	0.241536
914	TRIM64C;FOLH1	0.241204
915	OR2T35	0.240545
916	PSEN1	0.240518
917	PTCHD1-AS	0.240168
918	OR5M1	0.240136
919	TAS2R14	0.240136
920	GOLGB1	0.239801
921	TOPAZ1	0.239727
922	PCDH1	0.239633
923	JPT1	0.23953
924	OR10A4	0.239318
925	RIPK4	0.239318
926	ERO1B	0.23919
927	TBC1D1	0.238982
928	PBRM1	0.238909
929	OLA1	0.238664
930	MDGA2	0.23855
931	DLEC1	0.2385
932	IDS	0.2385
933	ARHGEF10	0.238321
934	RPL10L	0.23832
935	HARBI1	0.238091
936	SALL1	0.238091
937	DSC3	0.238052
938	CCDC91	0.237682
939	KCNK3	0.237328
940	SGSH	0.237273
941	PARD3	0.23708
942	HTT	0.236958
943	ZNF830	0.236886
944	ZIC3;LINC00889	0.236864
945	NONE;LINC00417	0.236864
946	MIR651	0.236864
947	CDH7	0.236812
948	POU2F2	0.236668
949	ASMTL	0.236631
950	TRIO	0.236585
951	TGM5;TGM7	0.236455
952	HIST1H2BO;HIST1H2AM	0.236455
953	CACNA1H	0.236331
954	FANCA	0.23627
955	GRIN2B	0.236016
956	GRIN2A	0.235875
957	NETO1	0.23574
958	DSCAM	0.235644
959	LOC102724058	0.235644
960	APOB	0.235636
961	FTMT	0.235636
962	SCML2	0.235636
963	GULP1	0.235572
964	PTPRO	0.235332
965	NKAPL	0.235227
966	FMN2	0.234987
967	XIAP	0.234818
968	NFAT5	0.234818
969	GLUD2	0.234409
970	NHSL2	0.234409
971	GGPS1	0.234405
972	CDC42BPG	0.234254
973	ZNF658	0.234092
974	MYH7B	0.233799
975	SRGAP1	0.233637
976	C6orf48	0.233591
977	EIF2S3	0.233591
978	CPXCR1	0.233591
979	ZNF32-AS1	0.233591
980	KRTAP9-7;KRTAP29-1	0.233591
981	NRG3	0.233591
982	TNFRSF14-AS1	0.233591
983	SPON1	0.233591
984	MIR4290HG;LINC01508	0.233591
985	GALNT6	0.233591
986	LLGL2	0.233591
987	LINC00894;MIR2114	0.233591
988	HEATR9	0.233591
989	DNM2	0.233591
990	COL4A4	0.233299
991	KCNJ12;KCNJ18	0.233284
992	GRIA4	0.233115
993	GRIA2	0.232966
994	KIAA1958	0.232773
995	ADH1C	0.232773
996	ZNF501	0.232677
997	CCND2	0.232561
998	FAM21EP	0.232401
999	ARHGEF34P	0.232364
1000	SMAP1	0.232364
1001	FAM120A	0.232302
1002	DGKB	0.232149
1003	ELAC2	0.231955
1004	LOC100652999	0.231955
1005	NDST3	0.23188
1006	AVIL	0.231848
1007	FRAS1	0.231684
1008	OPTN	0.231597
1009	RREB1	0.231545
1010	LYST	0.231526
1011	CNTN4	0.231468
1012	GBE1	0.231386
1013	RMDN1	0.231136
1014	GLS	0.231136
1015	MYPN	0.23103
1016	FBLN1	0.230872
1017	MAGI2	0.230842
1018	MANEA	0.230727
1019	MTMR10	0.230727
1020	FAM178B	0.230618
1021	DYNC1H1	0.230566
1022	NONO	0.23045
1023	EFCAB13	0.230318
1024	GALNT12	0.230318
1025	MYH7	0.230318
1026	MARF1	0.230277
1027	SLC20A1	0.230193
1028	ANKS1B	0.230047
1029	SLC16A7;FAM19A2	0.229927
1030	PITPNM3	0.229906
1031	LRFN5	0.229553
1032	NONE;ZNF733P	0.229511
1033	ZDHHC11	0.2295
1034	FRMPD2	0.229304
1035	CNGA4	0.229091
1036	ABCG4	0.229091
1037	RGS1	0.228948
1038	SMC2	0.228885
1039	RYR3	0.228669
1040	LRRTM4	0.228469
1041	CDKL1	0.228393
1042	GSG1L	0.228273
1043	C3orf35	0.228183
1044	AHNAK	0.227864
1045	BAZ2B	0.227655
1046	LOC100507291	0.227455
1047	SMC3	0.227455
1048	RNASEH2B	0.227455
1049	PLCG2	0.227455
1050	CWH43	0.227455
1051	C8orf76;ZHX1-C8orf76	0.227455
1052	TRIM77;TRIM49	0.227455
1053	GABARAP	0.227455
1054	PCDH19	0.227455
1055	ZFYVE16	0.227455
1056	LOC101929710	0.227455
1057	ZNF486;MIR1270	0.227455
1058	LURAP1L-AS1	0.227455
1059	MIR5195	0.227056
1060	UGGT1	0.226736
1061	ARFGEF3	0.22666
1062	NDUFV2	0.226636
1063	ZNF708	0.226552
1064	ZNF286A	0.226383
1065	OR5M11	0.226227
1066	CDK5R1	0.226011
1067	EIF3F	0.225818
1068	OR8H2	0.225818
1069	LINC00273;UBE2MP1	0.225653
1070	CLCN1	0.225601
1071	UCKL1	0.225435
1072	LOC101929415	0.225409
1073	PLCB4	0.225232
1074	BRWD1	0.225217
1075	FOXG1	0.225187
1076	ARHGEF10L	0.22513
1077	CEP104	0.225096
1078	KRT1	0.225
1079	ATG2B	0.225
1080	GRM7	0.224899
1081	CFAP57	0.224737
1082	CNGB1	0.224579
1083	MARK1	0.224545
1084	CNTNAP5	0.224319
1085	VSIG1	0.2242
1086	PLEKHG7	0.224182
1087	ZFAT	0.224182
1088	TMEM237	0.224182
1089	ADAMTS10	0.224093
1090	RELB	0.224088
1091	KIAA0368	0.224036
1092	ACTG1	0.223941
1093	IKBKB	0.223899
1094	CAMK2G	0.223835
1095	HKDC1	0.223496
1096	NAV3	0.223323
1097	UTRN	0.223071
1098	TRUB1	0.222955
1099	IFNAR1	0.222955
1100	MIR513C	0.222955
1101	BCCIP	0.222955
1102	DSC2	0.222832
1103	LINC01551	0.222679
1104	ANK3	0.22265
1105	MEGF10	0.222482
1106	NFATC2	0.222167
1107	PDLIM1	0.222136
1108	ETS2	0.222136
1109	AMPD3	0.222136
1110	FAXDC2	0.222136
1111	JARID2	0.222136
1112	PKD1L2	0.222115
1113	PLSCR4	0.221999
1114	TMEM30A	0.221883
1115	RBMS2	0.221727
1116	LOC101929420;DACT2	0.221727
1117	C10orf107	0.221725
1118	DMRT1	0.221318
1119	MYO18B	0.221292
1120	AHI1	0.220908
1121	CCDC171	0.220673
1122	SORBS1	0.220654
1123	PKN3	0.220429
1124	POLQ	0.220386
1125	DENND6A;PDE12	0.220091
1126	XAGE2;XAGE1E	0.220091
1127	RPS6KA6	0.220091
1128	AP3M1	0.220012
1129	DYNC2H1	0.22001
1130	UFL1	0.219727
1131	NELL1	0.219682
1132	LINC00440;LINC01040	0.219386
1133	INPPL1	0.219273
1134	PRDX2	0.219273
1135	RGS6	0.219234
1136	BCYRN1	0.219227
1137	MED12L;P2RY12	0.218977
1138	EBNA1BP2	0.218908
1139	PKD1P4-NPIPA8	0.218895
1140	MIR648	0.218864
1141	MTCL1	0.218864
1142	AATF	0.218769
1143	PRMT9	0.218647
1144	ADAM18	0.218633
1145	UBN1	0.218455
1146	ACADSB	0.218394
1147	CCDC47	0.218139
1148	OSR1;LINC00954	0.218045
1149	TMTC1	0.218045
1150	WDR83	0.218045
1151	ATXN7L3	0.218045
1152	BEND2	0.218045
1153	BNIP3	0.218045
1154	LPO	0.218045
1155	LCK	0.217956
1156	LINC00374;DIAPH3	0.21791
1157	WDR24	0.217798
1158	SPATS2L	0.217747
1159	SMIM10L2A;DDX26B-AS1	0.217709
1160	JPH1	0.217636
1161	LRRC30	0.217562
1162	FNDC1	0.217411
1163	GZF1	0.217178
1164	THOC2	0.216759
1165	CAMSAP3	0.216637
1166	MIR1244-1;MIR1244-2;MIR1244-3;MIR1244-4	0.216606
1167	SRRM4	0.2166
1168	CNTNAP3	0.216409
1169	GTPBP1	0.216409
1170	OXR1	0.216356
1171	ZBBX	0.215545
1172	MAZ	0.215474
1173	EPHB1	0.215383
1174	PRDM12	0.215182
1175	HLA-DQB1	0.215158
1176	STXBP3	0.215153
1177	SNRNP35	0.215019
1178	BORCS8-MEF2B;MEF2B	0.214991
1179	SWT1	0.214931
1180	PKP4-AS1	0.214879
1181	LAMA3	0.214804
1182	CGB7	0.214773
1183	KCTD3	0.214623
1184	CERS6	0.214431
1185	FAM47C	0.214364
1186	EVA1C	0.214364
1187	NT5C1A	0.214364
1188	RHOT1	0.214364
1189	OR4A15;OR4C15	0.214214
1190	TENM1	0.214029
1191	ABLIM1	0.213955
1192	IGFL1	0.213955
1193	KCNH5	0.213802
1194	HIST1H2BJ	0.213728
1195	LIN7C	0.213552
1196	TMPRSS12	0.213545
1197	PLEKHA7	0.213545
1198	CD14	0.213545
1199	MYO9A	0.213502
1200	DPY19L2P1	0.213496
1201	USP50	0.213136
1202	CAMSAP2	0.213136
1203	STAP2	0.212945
1204	INTS10	0.212727
1205	TNNI3	0.212727
1206	TMEM145	0.212612
1207	TLL2	0.212448
1208	NPAS1	0.212394
1209	CCDC112;FEM1C	0.212318
1210	FLRT1	0.212318
1211	ZBTB32	0.212318
1212	CD163L1	0.212318
1213	CDH11	0.212171
1214	LY9	0.212017
1215	MIR548AA1	0.211909
1216	KLHL14	0.21171
1217	FAM102A	0.211688
1218	NACAD	0.211531
1219	GP9	0.21153
1220	C11orf86	0.2115
1221	NAA60	0.2115
1222	UNC45B	0.2115
1223	IBTK	0.211491
1224	ZMYND11	0.211434
1225	DNAH5	0.211184
1226	ACTRT1	0.211091
1227	TAC3	0.211091
1228	TTC21A	0.210871
1229	ZFP28	0.210871
1230	PTPRF	0.210811
1231	NPAP1	0.210799
1232	PCDHB10	0.210682
1233	PTH	0.210682
1234	ANKRD18A	0.210551
1235	CACNA2D3-AS1	0.210273
1236	UBR1	0.210273
1237	MAPKAP1	0.210273
1238	SHPK	0.210269
1239	ASL	0.210074
1240	CD101	0.209864
1241	JMJD1C	0.209857
1242	TESC	0.209641
1243	KCNC1	0.209455
1244	INPP5D	0.20936
1245	MMRN1	0.209141
1246	SF3B2	0.209045
1247	FYB	0.209045
1248	EEF1A1	0.209045
1249	AGAP1	0.208952
1250	ASB10	0.208636
1251	PGD	0.208636
1252	ARX;MAGEB18	0.208636
1253	AKAP13	0.208542
1254	BRD2	0.208276
1255	EXTL3	0.208227
1256	TMEM52	0.208227
1257	CLEC2L	0.208028
1258	EPHA3	0.207925
1259	ACSBG1	0.207441
1260	TSPAN31	0.207409
1261	KIAA1107	0.207409
1262	RGS7	0.207409
1263	ORC5	0.207409
1264	CALY	0.207409
1265	HSD17B4	0.207409
1266	SEMA7A	0.207098
1267	SKIV2L2	0.207
1268	CNBD1;DCAF4L2	0.207
1269	EYA1	0.207
1270	DHRS4L1	0.206997
1271	FGFR2	0.206866
1272	NCOR2	0.206782
1273	OCA2	0.206733
1274	ZNF451	0.206591
1275	RIMS4	0.206591
1276	NOP56	0.205999
1277	OR4A47;TRIM49B	0.205773
1278	DLG2	0.20575
1279	SLC30A4	0.205364
1280	TNPO2	0.20535
1281	MYH14	0.204995
1282	RAP1GAP2	0.20466
1283	EPHB2	0.20465
1284	AMY2A	0.204557
1285	APPL1	0.204545
1286	ARPC5	0.204545
1287	LOC105616981	0.204545
1288	HIST1H2BC;HIST1H2AC	0.204545
1289	ERV3-1-ZNF117;ZNF117	0.204545
1290	OR52R1	0.204545
1291	LTK	0.204545
1292	ZNF616;ZNF836	0.204545
1293	ANAPC1	0.204545
1294	DBR1	0.204545
1295	UNC5B	0.204545
1296	RTL4	0.204545
1297	NOTCH2NL	0.204545
1298	GCA	0.204545
1299	WDFY1	0.204545
1300	C4orf32	0.204545
1301	HAND2	0.204545
1302	TMEM135	0.204545
1303	GLTP	0.204545
1304	PRKAB1	0.204545
1305	ANKDD1A	0.204545
1306	FAM162B	0.204545
1307	SYNGAP1	0.204545
1308	ARC	0.204545
1309	ARHGEF19	0.204545
1310	NOS3	0.204545
1311	JAK2	0.204545
1312	LINC01566	0.204545
1313	SNRPB2	0.204545
1314	MIR3937;BCOR	0.204545
1315	LINC00397;LOC105370306	0.204545
1316	GYG2P1	0.204545
1317	PRAMEF18;PRAMEF19	0.204545
1318	SSFA2;PPP1R1C	0.204545
1319	CAMK2A	0.204545
1320	TAF5L	0.204545
1321	SIGLEC16	0.204545
1322	BRS3	0.204545
1323	C2orf27B	0.204545
1324	DMAP1	0.204545
1325	LAMC2	0.204545
1326	TCF7L1;TGOLN2	0.204545
1327	DFNA5	0.204545
1328	GGCT;LOC401320	0.204545
1329	CUL1	0.204545
1330	ADAM12	0.204545
1331	ACSM2A	0.204545
1332	ZNF366	0.204545
1333	MIR548H3	0.204545
1334	KIAA1456	0.204545
1335	HNRNPK	0.204545
1336	DNHD1	0.204545
1337	TPT1-AS1	0.204545
1338	LMAN1L	0.204545
1339	NSMCE1	0.204545
1340	KRTAP9-2	0.204545
1341	P3H1	0.204545
1342	BCL2	0.204401
1343	COL6A3	0.204375
1344	NRXN1	0.204123
1345	CASR	0.204106
1346	CDH10	0.204003
1347	TTC6	0.203971
1348	CDK13	0.203636
1349	CTPS2	0.203173
1350	DNAJC10	0.203061
1351	OR4D1	0.202909
1352	FAM50B;PRPF4B	0.202909
1353	FST	0.202896
1354	PRAMENP;VPREB1	0.202167
1355	NUTM1	0.202091
1356	PPP1R2	0.202091
1357	USO1	0.201993
1358	EPB41L5	0.201875
1359	MIPEP	0.201841
1360	C11orf87	0.201761
1361	DOCK6	0.201702
1362	HECW2	0.201682
1363	DENND5B	0.201682
1364	MRC1	0.201665
1365	GTPBP4	0.2015
1366	MME	0.201344
1367	TP53TG3HP	0.201272
1368	IQGAP3	0.201235
1369	FBXL20	0.201109
1370	C3P1	0.200864
1371	TMEM87B	0.200864
1372	HMGCR	0.200864
1373	SPANXN5	0.200864
1374	TYW1B	0.200833
1375	STRIP2	0.200504
1376	TNRC6B	0.200455
1377	TRAFD1	0.200455
1378	ARID1B	0.200348
1379	AMN1	0.200279
1380	RABGAP1L	0.200272
1381	TCERG1L	0.200045
1382	OTOP2	0.200045
1383	SLC44A2	0.200045
1384	DOCK11	0.200045
1385	SBF2	0.200045
1386	MBD1	0.200045
1387	SELL	0.20001
1388	RBFOX1	0.199636
1389	ZC3HAV1L	0.199636
1390	POM121L10P;PIWIL3	0.199502
1391	AHCYL1	0.199475
1392	SOX6	0.199308
1393	HDAC9	0.199256
1394	CTSA;NEURL2	0.199227
1395	EFHC1	0.198908
1396	POTEC	0.19885
1397	FBXO21	0.198818
1398	DUSP27	0.198818
1399	VCPIP1	0.198818
1400	OR5M8	0.198818
1401	TTYH2	0.198818
1402	SLC38A11	0.198818
1403	DLG5	0.198805
1404	TMEM259	0.198648
1405	PCDH7	0.198478
1406	POLR2B	0.198409
1407	HAND1;MIR3141	0.198409
1408	HIST4H4	0.198223
1409	ARHGAP21	0.198211
1410	DSCAML1	0.198
1411	RORB	0.198
1412	HELLS	0.197896
1413	ITGA3	0.19771
1414	HNRNPC	0.197701
1415	HIST1H2AI;HIST1H2BL	0.197675
1416	BCL11B	0.197591
1417	PRDM2	0.197419
1418	AKAP17A	0.197202
1419	CACTIN	0.197182
1420	TLR3	0.196933
1421	PRPF38A	0.196773
1422	SH3TC1	0.196773
1423	CCDC112	0.196773
1424	NACA	0.196773
1425	EXPH5	0.196773
1426	LOC105378311	0.196633
1427	FAM13C	0.196625
1428	KDR	0.196451
1429	IL1RL1	0.196364
1430	CTNS	0.196364
1431	IRF2BP2	0.196245
1432	SAMHD1	0.195955
1433	TESPA1	0.195955
1434	C11orf88	0.195545
1435	FAM91A1	0.195545
1436	PLCH2	0.195545
1437	NACC2	0.195545
1438	PACS2	0.195545
1439	ZCCHC8	0.195211
1440	MYCBP2	0.19519
1441	SMG9	0.195136
1442	ENPP1	0.195136
1443	C10orf90	0.195136
1444	BRAP	0.194966
1445	SLC37A3	0.19489
1446	ABCA13	0.194754
1447	PTN	0.194727
1448	EPHA4	0.194727
1449	OR4C46;NONE	0.194727
1450	GUCY1A2	0.194727
1451	HNRNPA3	0.194727
1452	DNTTIP1	0.194727
1453	OPCML	0.194531
1454	SRRM1	0.194358
1455	TCP11	0.194318
1456	TWISTNB	0.194318
1457	PPA2;ARHGEF38	0.194318
1458	SDHAF2	0.194318
1459	TBX18	0.194318
1460	PTCH1	0.194288
1461	ZNF503	0.193909
1462	NR5A2	0.193909
1463	DPYS	0.193909
1464	LOC341056	0.193909
1465	PDE1B	0.193909
1466	ABCA9	0.193909
1467	PYY	0.193893
1468	EYA4	0.193643
1469	CYB5RL	0.193506
1470	HOXB5	0.1935
1471	CYP11B1	0.1935
1472	ARMCX5-GPRASP2;BHLHB9	0.193091
1473	AFF4	0.193091
1474	FGFR4	0.193091
1475	ZDHHC18	0.193091
1476	LIPH	0.193091
1477	TRAF7	0.193091
1478	MCM7	0.193047
1479	TINAG	0.192999
1480	MIS18BP1	0.192989
1481	CADM1	0.19295
1482	DENND3	0.192893
1483	CCDC191	0.192805
1484	SLC2A3	0.192682
1485	MYD88	0.192682
1486	LOC401585;LINC01186	0.192682
1487	ABCG5	0.192682
1488	HYOU1	0.192273
1489	GMPS;KCNAB1	0.192232
1490	DCHS1	0.191864
1491	PQBP1	0.191864
1492	FERMT1;CASC20	0.19185
1493	WDR6	0.19171
1494	FAT2	0.19165
1495	MDGA1	0.191455
1496	LOC100996654;EGFR	0.191455
1497	PEAR1	0.191455
1498	OR13C9	0.191455
1499	TNS2	0.191455
1500	SUSD6	0.191088
1501	COL26A1	0.191045
1502	NKX6-3	0.191045
1503	ZFYVE9	0.190987
1504	NEGR1	0.190878
1505	TOGARAM1	0.190779
1506	KIAA1257	0.190505
1507	SMAD9	0.190315
1508	ODAM	0.190227
1509	GABRA1	0.190227
1510	PLEKHO2	0.189818
1511	SLC6A15	0.189818
1512	GYPA	0.189818
1513	PNPLA5	0.189442
1514	PCDHA1;PCDHA10;PCDHA2;PCDHA3;PCDHA4;PCDHA5;PCDHA6;PCDHA7;PCDHA8;PCDHA9	0.189409
1515	CSPG4	0.189409
1516	NCBP2L	0.189388
1517	KNTC1	0.189366
1518	ANKRD50	0.189254
1519	DNAH7	0.189106
1520	PIWIL4	0.189
1521	TPK1;CNTNAP2	0.189
1522	MIR4283-1;ZNF722P	0.189
1523	LOC101927356	0.189
1524	C2orf27B;LINC01945	0.189
1525	DPY19L2P3;WIPF3	0.189
1526	OVCH1-AS1	0.188698
1527	C9	0.188591
1528	RTL1	0.188385
1529	FABP5P3;LINC01003	0.188182
1530	SLC17A9	0.188182
1531	MEIOB	0.188002
1532	ZNF184;LINC01012	0.187773
1533	XPO7	0.187773
1534	OR14J1	0.18758
1535	TAOK1	0.187364
1536	DDIT3	0.187364
1537	RNF123	0.187364
1538	RPH3A	0.187081
1539	INPP5A	0.187049
1540	ZP3	0.186955
1541	WHAMMP2	0.186955
1542	SPTBN5	0.186955
1543	DUSP13	0.186858
1544	RNF17	0.186749
1545	RICTOR	0.186548
1546	ZC3HAV1	0.186283
1547	NR2F2	0.186169
1548	ADH1B	0.186136
1549	OR4C6	0.186136
1550	AGAP3	0.186136
1551	OR5B21	0.186136
1552	PLA2R1	0.186136
1553	RIPOR3	0.186136
1554	LOC101928464	0.186136
1555	CDT1	0.186136
1556	ABRAXAS1	0.186136
1557	PCDHB2	0.186136
1558	PES1	0.186136
1559	RNR2;NONE	0.186136
1560	RAD50	0.186136
1561	SURF2	0.186136
1562	ABHD12B	0.186128
1563	ENAH	0.185833
1564	DSG1	0.185751
1565	VIRMA	0.185727
1566	SCN7A	0.185694
1567	RAF1	0.18547
1568	ADAMTS19-AS1	0.185318
1569	EP300	0.185308
1570	CACNA2D1	0.184971
1571	ANKRD36	0.184909
1572	MAP3K19	0.184909
1573	CA3	0.184909
1574	CASP3	0.184909
1575	ZRANB1	0.184909
1576	HK3	0.184909
1577	PABPC3	0.184909
1578	ZNF804B	0.184895
1579	TMEM130	0.184885
1580	FRY	0.184821
1581	HLA-DMB	0.184408
1582	CSPP1	0.184245
1583	PTPN14	0.184195
1584	EPS8L1	0.184156
1585	TMEM114	0.184091
1586	ATP10A	0.184091
1587	AXIN2	0.184091
1588	TMEM198	0.184091
1589	ZNF436-AS1	0.184091
1590	ZEB2	0.184091
1591	C1QTNF9;LINC00566	0.184091
1592	COL4A1	0.184091
1593	GEMIN5	0.184091
1594	OPRK1	0.18403
1595	MAOB	0.183911
1596	SORCS1	0.183736
1597	AGR3	0.183682
1598	MIR518F	0.183682
1599	HMGB1	0.183574
1600	SNTA1	0.183273
1601	PRSS23;OR7E2P	0.183273
1602	FER	0.183273
1603	SSX5;SSX1	0.183273
1604	ZNF804A	0.183273
1605	ARL16	0.183273
1606	PWWP2B	0.18327
1607	SLC25A13	0.183156
1608	LRRC7	0.182864
1609	PUM3	0.182615
1610	SLC9C2	0.182608
1611	STXBP5	0.182455
1612	RBM12	0.182455
1613	SLC9A3	0.182312
1614	BRINP1	0.182304
1615	SLC7A2	0.182301
1616	RANBP1	0.182045
1617	PDE10A	0.181929
1618	VPS8	0.181798
1619	ROR1	0.181779
1620	ZC3H4	0.181721
1621	ANO4	0.181644
1622	USP53	0.181636
1623	PDZD3	0.181636
1624	CASP4	0.181636
1625	NCF4-AS1	0.181636
1626	HP1BP3	0.181636
1627	PDE11A	0.181636
1628	ATP4A	0.181636
1629	SPAG17;TBX15	0.181636
1630	CDKL5	0.181636
1631	AOC1	0.181636
1632	ADRA1A	0.181636
1633	MAPK8IP3	0.181636
1634	TGFBR2	0.181636
1635	SLIT3	0.181636
1636	FAF2	0.181636
1637	TOP3B	0.181636
1638	SLC5A4	0.181636
1639	PLXNB3	0.181525
1640	ALPK2	0.181506
1641	DNAJC18	0.181366
1642	FLT4	0.181297
1643	GPR34	0.181227
1644	ZNF569	0.181227
1645	FAM9A	0.181227
1646	NFYA	0.180818
1647	RNASET2	0.180818
1648	WDR36	0.180818
1649	LOC440040	0.180818
1650	SETD1A	0.180818
1651	ZC3H12A	0.1805
1652	PLEKHM3	0.180409
1653	THADA	0.180409
1654	DIP2C	0.180409
1655	ATP13A5	0.180308
1656	SMARCA4	0.18005
1657	PSMD14	0.18
1658	PLK2	0.179839
1659	HS6ST2	0.179773
1660	TAS1R2	0.179591
1661	HDAC11	0.179591
1662	KIAA0754	0.179275
1663	SRP72	0.179182
1664	PEX1	0.179182
1665	RGPD3;CD8B2	0.179182
1666	IGSF3	0.179182
1667	CAD	0.179182
1668	NAAA	0.179182
1669	LCN9	0.179182
1670	ABT1	0.179182
1671	RPL26	0.179182
1672	KIAA1217	0.179102
1673	LPXN	0.178773
1674	CARD10	0.178551
1675	LINC00470;METTL4	0.178463
1676	AMY2B	0.178364
1677	YIPF7	0.178364
1678	CHID1	0.178364
1679	RECK	0.178364
1680	APBA1	0.17812
1681	FRMD6	0.178049
1682	MYF6	0.177955
1683	DBI	0.177955
1684	GPR68	0.177955
1685	RALGAPA1P1	0.177955
1686	GCNT7	0.177955
1687	PAXBP1	0.177955
1688	OR2J2;LOC101929006	0.177955
1689	KCTD20	0.177955
1690	ITGB4	0.177905
1691	SLIT2	0.177706
1692	PRR23A	0.177694
1693	AKR1B15	0.177545
1694	RAD51AP1	0.177545
1695	C8G	0.177545
1696	TBC1D10C	0.177545
1697	UHRF1BP1	0.177162
1698	CDKL2	0.177136
1699	GRM4	0.177136
1700	PIGQ	0.177136
1701	PAPPA2	0.176727
1702	PABPC4L;LINC02462	0.176727
1703	RUNX1T1	0.176727
1704	ETS1	0.176719
1705	AR	0.176636
1706	DOCK1	0.176593
1707	FKBP9	0.176468
1708	PRRT2	0.176318
1709	PBX4	0.176318
1710	COG3	0.176318
1711	ERAS	0.176318
1712	SNHG14	0.176245
1713	SLC23A3	0.175986
1714	TAPT1	0.175909
1715	RAPH1	0.175909
1716	TBL1XR1	0.175909
1717	MAST1	0.175617
1718	MYO16	0.175571
1719	MPP4	0.1755
1720	HTR5A	0.1755
1721	MYL1	0.1755
1722	ZMYM5	0.1755
1723	BCL7C	0.1755
1724	TTC7A	0.1755
1725	FAM117B	0.1755
1726	C5orf38;LOC105374620	0.1755
1727	VCAN	0.1755
1728	DLGAP2-AS1	0.1755
1729	KIF9-AS1	0.1755
1730	UTP6	0.1755
1731	NFKBIZ	0.1755
1732	PIK3CG	0.1755
1733	TEX26	0.1755
1734	ENO1	0.1755
1735	THBS3	0.1755
1736	DERL3	0.1755
1737	MRPL13	0.1755
1738	FBLN5	0.1755
1739	NRCAM	0.1755
1740	DSCC1	0.1755
1741	CD82	0.1755
1742	GP6	0.1755
1743	DTL	0.1753
1744	YY1AP1	0.175244
1745	PJA2	0.175167
1746	SMOC2	0.175134
1747	FKBP5	0.175091
1748	CUBN	0.175079
1749	DNAH14	0.17498
1750	ARHGEF5	0.174686
1751	CHAD	0.174682
1752	GPCPD1	0.174682
1753	ASB15	0.174682
1754	MYL6B	0.174682
1755	FAM189A1	0.174682
1756	USH2A	0.174647
1757	RASA2	0.174561
1758	PUM2	0.174505
1759	HSPA12A	0.174273
1760	DLGAP5	0.174273
1761	SLC44A5;ACADM	0.174273
1762	PIDD1	0.174273
1763	LINC01877;FTCDNL1	0.174273
1764	INO80E	0.174273
1765	CROCCP2;MST1P2	0.174047
1766	DDX60	0.173864
1767	NFYC	0.173864
1768	HECW1	0.173864
1769	UBE2M	0.173455
1770	ZSWIM4	0.173455
1771	HTRA4	0.173455
1772	SRL	0.173455
1773	PRODH2	0.173455
1774	HAS1	0.173455
1775	XPO6	0.173173
1776	SDCCAG8	0.173124
1777	GAL3ST1	0.173045
1778	STK11IP	0.173045
1779	PLA1A	0.173045
1780	TMEM196	0.173045
1781	MOCOS	0.173045
1782	A2M	0.172981
1783	KCNK18	0.172636
1784	SLC16A13	0.172636
1785	TET2	0.172636
1786	ASPH	0.17246
1787	RASA3	0.17236
1788	ZNF555	0.172227
1789	UBLCP1	0.172227
1790	LOC100996349	0.172227
1791	BICRA	0.172227
1792	TARBP1	0.172227
1793	LOC283194	0.172227
1794	TLNRD1	0.172227
1795	CCND3	0.172077
1796	RFC4	0.172058
1797	HAPLN1	0.171818
1798	FLG2	0.171818
1799	ZNF492	0.171818
1800	FXYD3	0.171818
1801	IQCC	0.171818
1802	OBSCN	0.171777
1803	SP4	0.171409
1804	ARRDC3-AS1;NR2F1-AS1	0.171409
1805	PFKL	0.171409
1806	PSKH2	0.171409
1807	UBR2	0.171335
1808	NCAPG	0.171
1809	INTS6	0.171
1810	AKT1S1	0.171
1811	CASC1	0.170916
1812	KCNJ8	0.170912
1813	TCF25	0.170591
1814	CORO1A	0.170591
1815	C20orf24	0.170591
1816	MYL5	0.170591
1817	NCF1C	0.170591
1818	MUC2	0.170591
1819	KDM3A	0.170591
1820	STARD7	0.170591
1821	APLP2	0.170591
1822	SART3	0.170591
1823	SLC22A23	0.169773
1824	KLK4	0.169773
1825	EML6	0.169773
1826	TENM2	0.169699
1827	HS6ST3	0.169364
1828	CCDC130	0.169364
1829	VPS26A	0.169364
1830	PRPF19	0.169278
1831	ABCA3	0.168955
1832	CNOT2	0.168955
1833	GCNT4	0.168955
1834	LAMB1	0.168955
1835	PKD1L3	0.168887
1836	ADAM6;LINC00226	0.168687
1837	PLBD1-AS1	0.168545
1838	PCBD1	0.168545
1839	CCSER2	0.168545
1840	SLC25A21-AS1	0.168545
1841	IMMT	0.168545
1842	HERC5	0.168545
1843	TSNAX-DISC1;SIPA1L2	0.168545
1844	PAPD4	0.168545
1845	ARHGAP18	0.168545
1846	PRAMEF13;PRAMEF14;PRAMEF18	0.168545
1847	HOXC9	0.168545
1848	CD1C	0.168545
1849	PMCHL2	0.168136
1850	TYR	0.168136
1851	NPHS1	0.168136
1852	STRAP	0.167947
1853	PSMA8	0.167891
1854	AMOTL2	0.16787
1855	MYO9B	0.167743
1856	SPTBN2	0.167727
1857	ACOX1	0.167727
1858	LRRC75A-AS1	0.167727
1859	CHRNA7	0.167727
1860	HPSE2	0.167526
1861	SCEL	0.167457
1862	LOC100289230;LINC02113	0.167318
1863	ADARB2-AS1	0.167318
1864	KRT19P2;MIR492	0.167318
1865	FKTN	0.167318
1866	GALNT8	0.167318
1867	LY75;LY75-CD302	0.167318
1868	DOCK8	0.167318
1869	DOCK9	0.167151
1870	MACF1	0.166909
1871	COL8A1	0.1665
1872	APTX	0.1665
1873	ALG10	0.1665
1874	ANKRD9	0.1665
1875	BTBD17	0.1665
1876	OR11H1;CCT8L2	0.166205
1877	ATAD3A	0.166091
1878	CRKL	0.166091
1879	ZNF337	0.165957
1880	FLNA	0.165916
1881	USP6	0.165682
1882	MYBL1	0.165273
1883	NEFH	0.165273
1884	BIRC6	0.165273
1885	UQCRC2	0.165273
1886	MTTP	0.164864
1887	MUC17	0.164864
1888	HIST1H3I	0.164864
1889	MYO1E	0.164864
1890	AADACL3	0.164455
1891	FGF3	0.164455
1892	HIST1H4H	0.164455
1893	CSN1S1	0.164302
1894	ARAP1	0.164073
1895	PKD2	0.164045
1896	HAS2	0.163636
1897	ZNF71	0.163636
1898	MRPL3	0.163636
1899	HPDL	0.163636
1900	JAKMIP1	0.163636
1901	CREB3L2;AKR1D1	0.163636
1902	OR2S2	0.163636
1903	SERPINH1	0.163636
1904	TROAP	0.163636
1905	BDKRB2	0.163636
1906	NAPB	0.163636
1907	KRTAP19-7	0.163636
1908	FAAH	0.163636
1909	GPATCH11	0.163636
1910	OTX1	0.163636
1911	CHST5	0.163636
1912	KIF18B	0.163636
1913	DRG1	0.163636
1914	EIF5	0.163636
1915	LOC339685;LINC01644	0.163636
1916	MBD3	0.163636
1917	LINC01443;LOC644669	0.163636
1918	SASH3	0.163636
1919	PRKAR1B	0.163636
1920	REEP3;ANXA2P3	0.163636
1921	AVEN	0.163636
1922	INTS14	0.163636
1923	ERBB2	0.163636
1924	PSG9;PRG1	0.163636
1925	KCNK2	0.163636
1926	SENP7	0.163636
1927	ABCB8	0.163636
1928	HECTD2-AS1	0.163636
1929	TNNT3	0.163636
1930	OR56A3	0.163636
1931	CBFA2T3	0.163636
1932	RNFT1	0.163636
1933	CPNE1	0.163636
1934	FREM1	0.163601
1935	EIF1	0.163598
1936	SMARCD3	0.163552
1937	DOCK3	0.163471
1938	TRPC6	0.163392
1939	GPRASP1	0.162818
1940	CLCA2	0.162818
1941	HSF2BP	0.162818
1942	ATP10D	0.162409
1943	OR4C46	0.162409
1944	MIR662;RPUSD1	0.162409
1945	NEURL1B	0.162409
1946	USP37	0.162409
1947	GABRQ	0.162409
1948	SLC6A10P;TP53TG3B	0.162154
1949	SNTG1	0.162008
1950	AMZ2	0.162
1951	OR52N5	0.162
1952	FAM160A2	0.162
1953	C1QTNF1	0.162
1954	TFAP2D	0.161813
1955	KIF2B;TOM1L1	0.161591
1956	TTC17;MIR670	0.161591
1957	DHRS2	0.161591
1958	TRIM4	0.161296
1959	DAZAP1	0.161182
1960	TBRG1	0.161182
1961	USP34	0.160946
1962	TTC12	0.160773
1963	PCF11	0.160773
1964	SNRK	0.160364
1965	FSIP2	0.160364
1966	PORCN	0.160364
1967	SNTB1	0.16023
1968	SPEN	0.159958
1969	RNU5F-1	0.159955
1970	GEMIN7	0.159955
1971	SFMBT2	0.159955
1972	ATRX	0.159705
1973	CFAP58	0.159687
1974	HECTD1	0.159574
1975	LOC344967	0.159545
1976	MIR4509-3;GOLGA8DP	0.159545
1977	AKAP4	0.159545
1978	ZSCAN20	0.159545
1979	ZNFX1	0.159545
1980	WDR78	0.159136
1981	MIR548N;TTN-AS1	0.159136
1982	ARL4A	0.159136
1983	FAM110B	0.159136
1984	KLF1	0.159136
1985	LOC440311	0.159136
1986	SUN1	0.159136
1987	LMBRD2	0.159136
1988	TTC32	0.158727
1989	SSX6	0.158727
1990	OR6M1	0.158727
1991	NECTIN1	0.158727
1992	SYP-AS1	0.158727
1993	IFNA10	0.158727
1994	CLEC7A	0.158727
1995	OR5M8;OR5M11	0.158368
1996	PSG10P	0.158318
1997	SLAMF6	0.158318
1998	ALMS1	0.158318
[truncated: 3,383 more rows]
