# Supplementary material for: Deciphering genes associated with diffuse large B-cell lymphoma with lymphomatous effusions: A mutational accumulation scoring approach
Source: Biomark Res. 2021 Oct 9;9:74. doi: 10.1186/s40364-021-00330-8 (PMC8504051; doi:10.1186/s40364-021-00330-8)
Supplement: Supplementary file 5 — Additional file 5. [file 40364_2021_330_MOESM5_ESM.xlsx]

## Sheet: gctLymph
#1.2
4107	4
NAME	description	Effusion(-)1	Effusion(-)2	Effusion(+)1	Effusion(+)2
CCL5	NA	10.6	10.32	9.79	10.05
PIGX	NA	3.88	3.92	4.27	4.54
GIMAP1	NA	4.77	4.84	4.76	4.36
GIMAP1	NA	5.91	5.56	5.78	5.79
CENPBD1	NA	3.88	4.28	3.72	3.62
SLAMF6	NA	5.85	5.88	6.12	5.67
CPA6	NA	5.38	6.06	5.31	5.14
TAGAP	NA	3.6	3.87	3.58	3.49
TAGAP	NA	3.5	4.26	3.54	3.41
ZNF101	NA	4.78	5.38	5.75	5.81
PHC3	NA	3.77	2.64	3.4	2.78
KCNH8	NA	3.09	2.28	2.43	2.72
SIGLEC10	NA	8.34	8.35	8.89	9.24
PDE8A	NA	2.43	2.9	2.8	2.81
NFKBID	NA	3.95	3.41	4.92	3.74
KBTBD6	NA	2.56	2.45	2.66	2.54
C9orf72	NA	4.18	4.97	4.28	4.29
FAM117B	NA	2.69	2.49	2.43	2.37
BRWD1	NA	3.52	3.74	3.57	3.64
SDE2	NA	2.95	4.07	3.76	3.52
PARP15	NA	2.51	1.99	2.71	2.38
SREK1IP1	NA	7.09	7.63	7.19	7.48
ATL2	NA	2.94	2.95	3.09	2.85
EFCAB13	NA	2.18	2.12	2.02	2.06
METTL6	NA	4.63	4.56	4.54	4.58
ZNF791	NA	8.87	7.7	7.67	8.09
ZNF791	NA	8.74	7.63	7.4	8.01
PRPF38A	NA	6.78	7.16	7.04	6.65
ZNF548	NA	3.53	3.46	2.85	3.07
ZFC3H1	NA	2.36	2.28	2.5	2.3
RASGEF1B	NA	3.11	3.05	3.18	2.8
C10orf67	NA	3.56	3.51	3.42	3.34
TCP11L2	NA	2.4	2.35	2.72	2.34
ALG14	NA	5.12	5.44	5.65	5.53
PPP1R21	NA	6.47	6.34	6.79	6.91
CASTOR3	NA	3.34	3.42	3.38	3.72
CBS/CBSL	NA	4.25	4.26	4.03	4.36
BORCS8	NA	7.01	6.37	5.69	5.84
DTYMK	NA	8.41	7.77	7.65	7.95
ZBTB24	NA	3.6	4.84	4.64	4.98
ZBTB24	NA	2.85	3.27	2.89	2.92
DNAJA3	NA	7.39	7.9	8.28	8.25
DDX51	NA	6.25	4.98	6.07	6.53
SBDSP1	NA	3.96	5.35	5.52	4.62
SNAPC5	NA	5.61	6.17	5.71	5.77
TMEM185A	NA	5.28	4.81	5.54	4.96
SSH2	NA	2.66	2.66	2.48	2.49
CCSER2	NA	2.28	2.53	2.86	2.35
GDAP2	NA	4.06	4.27	5.12	4.55
CREBRF	NA	4	3.31	3.29	3.24
ZNF638	NA	4.1	4.65	4.74	5.39
DNAJC5B	NA	7.54	9.55	8.56	8.35
SART3	NA	2.1	2.3	2.31	2.27
HERC3	NA	2.33	2.16	2.09	2.27
UHRF1BP1L	NA	2.07	2.4	2.58	2.48
UHRF1BP1L	NA	2.27	2.47	2.49	2.28
EIF4G3	NA	3.56	2.7	3.2	3.34
EIF4G3	NA	3.18	2.99	3.11	3.28
GNB5	NA	4.71	4.65	4.75	4.77
DENND4A	NA	5.18	5.75	6	5.69
TK1	NA	7.45	7.84	7.31	6.87
TAF5L	NA	3.14	3.99	4.27	4.67
FIP1L1	NA	2.39	2.6	2.61	2.36
ZBTB44	NA	3.66	3.03	3.06	3.12
ARMC10	NA	6.18	7.37	6.58	6.75
OSCAR	NA	3.63	3.94	3.63	3.76
MBP	NA	5.5	5.96	5.96	5.5
WDR20	NA	2.57	2.69	3.08	3.4
SUV39H2	NA	5.3	5.65	6.36	6.33
RBM8A	NA	4.07	3.51	4.08	4.35
CNST	NA	2.3	2.27	2.37	2.53
CNST	NA	3.65	3.6	3.93	3.55
SRRM2	NA	4.14	4.47	4.84	4.3
FRMD8	NA	4.67	4.82	4.01	4.53
PRKD3	NA	2.85	2.39	2.57	2.87
SIK3	NA	1.9	2.01	1.86	2.17
RASGEF1B	NA	2.57	2.42	2.87	3.24
IDH1	NA	5.76	6.72	7.3	6.74
NAGA	NA	6.41	7.22	6.82	6.12
CAMTA1	NA	2.23	2.34	2.29	2.35
SNX25	NA	2.97	3.14	3.54	3.4
AFF4	NA	2.9	2.75	3.6	3.19
IREB2	NA	2.06	1.98	2.05	2.17
FBLIM1	NA	4.68	4.04	3.51	3.64
CWC27	NA	7.7	7.52	7.11	7.52
RSRC1	NA	3.95	4.63	4.53	4.07
PIAS2	NA	3.37	3.49	3.92	3.72
KDELR1	NA	8.67	9	9.14	9.34
CCL5	NA	7.47	8.18	8.59	7.84
RBM15	NA	7.09	6.5	6.95	7.08
ARPC5	NA	6.45	6.63	6.82	5.82
CCNL1	NA	1.98	2.03	2.66	2.88
IRGQ	NA	6.19	5.93	5.51	6.16
HNRNPM	NA	5.25	4.68	5.15	5.51
PSMB8-AS1	NA	7.05	6.75	6.63	6.5
PDHA1	NA	9.04	8.62	8.92	8.92
GLIDR	NA	6.62	6.36	5.31	5.75
GLIDR	NA	6.45	6.94	6.01	6.29
PSMD6	NA	2.1	1.9	2.12	1.96
OR2A1-AS1	NA	2.27	2.4	1.9	2.06
PTCD2	NA	3.88	4.35	4.19	4.05
VIM	NA	2.54	2.21	2.43	2.93
CD55	NA	4.33	5.84	6.17	5.31
HINT1	NA	4.76	3.81	4.31	5.12
B3GNT7	NA	3.67	2.87	3.06	3.3
CSNK1A1	NA	3.9	2.97	4.25	4.17
DNAJC7	NA	6.1	5.23	4.61	6.11
ZNF451	NA	7.26	6.56	7.86	8.04
KDM6B	NA	5.81	4.32	5.79	5.78
KDM6B	NA	4.59	3.01	5.54	4.77
RPAIN	NA	3.87	2.58	3.38	3.8
ITFG1	NA	7.52	7.8	7.11	7.5
LINC00408	NA	4.18	3.93	3.73	3.84
CLEC2B	NA	2.47	2.37	2.64	2.47
TENT2	NA	4.01	3.05	3.66	3.7
FGFR1OP2	NA	5.47	6.02	5.34	5.66
TLNRD1	NA	4.07	4.14	5.21	5.24
ANKRD13C	NA	2.15	2.22	2.32	2.15
NAA15	NA	2.21	2.21	2.63	2.45
EML4	NA	2.48	2.41	3.03	2.87
ZNF654	NA	4.54	3.3	3.23	3.44
MEX3C	NA	2.39	2.97	2.69	2.93
ALMS1-IT1	NA	2.91	3.87	2.92	3.18
CDC42-IT1	NA	3.02	2.79	3.69	3.42
YLPM1	NA	4.7	4.13	4.69	4.53
PDCD4	NA	2.14	2.67	2.34	2.33
BBX	NA	1.92	2.21	2.5	2.35
KIDINS220	NA	3.19	3.01	3.17	3.47
BCL10	NA	3.43	3.83	3.53	3.23
WHAMMP2	NA	2.93	2.38	2.49	2.3
SQLE	NA	3.75	3.84	3.66	3.73
DLGAP4	NA	4.26	3.29	3.81	4.32
STIM1	NA	3.35	3.12	3.82	3.8
BLCAP	NA	4.04	3.25	3.69	3.96
FBRSL1	NA	3.8	3.36	3.1	3.37
MATN1-AS1	NA	2.23	2.11	2.1	2.07
MATN1-AS1	NA	2.88	2.99	2.89	2.62
PHLDB2	NA	1.92	1.98	1.74	1.93
PIKFYVE	NA	3.35	4.05	3.92	3.7
PHLDB3	NA	5.16	4.82	4.56	4.67
STRAP	NA	3.55	3.37	3.93	4.31
EIF2B5	NA	2.16	2.29	2.29	2.45
UBE2I	NA	3.33	2.47	2.9	2.92
PRR14L	NA	7.72	7.32	7.61	7.91
IGLJ3	NA	2.93	3.2	2.94	3.07
ZNF487	NA	3.02	3.13	3.18	3
LINC02053	NA	2	1.99	1.98	2.03
BANK1	NA	3.17	4.04	3.55	3.18
FAM13A-AS1	NA	4.1	3.93	4.19	4.49
SMCHD1	NA	7.02	7.08	6.92	6.6
SNORA78	NA	4.05	4.62	4.66	4.26
IFT80	NA	6.77	6.14	6.58	7.12
FOXP1	NA	2.52	2.55	2.91	3.31
FNIP1	NA	3.23	2.84	2.7	3.15
KAT6A	NA	3.34	3.18	3.33	3.33
TRAPPC13	NA	1.93	2.06	2.06	2.21
TCP11L2	NA	2.66	2.3	2.18	2.58
LOC613266	NA	6.12	7.37	6.19	6.24
CHPT1	NA	2.35	2.25	2.3	2.51
RUVBL2	NA	9.08	8.8	9.09	9.22
BTG1	NA	3.6	3.98	3.87	4.01
SFXN3	NA	3.11	2.88	2.71	2.86
PDXDC1	NA	3.76	3.56	3.63	3.27
PDXDC1	NA	4.58	3.72	4.17	4.09
NKAPD1	NA	2.15	1.95	2.35	2.52
VPS37C	NA	7.39	7.24	7.33	7.42
PLEKHM3	NA	3.99	3.39	3.51	3.56
WDFY2	NA	3.53	3.47	2.64	3.2
KLHL6	NA	8.17	8.94	9.52	9.92
KLHL6	NA	7.56	8.25	9.08	8.86
TSPYL1	NA	1.88	2.19	1.95	2.1
CMTM7	NA	6.03	5.46	5.01	5.8
LINC01732	NA	5.7	5.34	5.41	5.43
C12orf42	NA	2.29	2.67	2.46	2.43
FFAR1	NA	2.71	2.21	2.37	2.26
SSBP1	NA	4.56	4.58	5.33	4.83
AATBC	NA	7.33	7.13	6.45	6.61
USP25	NA	3.59	4.02	3.95	4.12
EARS2	NA	5.56	5.34	5.09	5.43
TCAF2	NA	2.65	2.71	2.84	2.5
TCAF2	NA	3.4	3.54	3.31	3.56
NEK1	NA	3.12	2.37	2.42	2.49
PARP15	NA	4.36	3.62	4.03	4.36
PRMT5	NA	6.85	6.93	7.06	7.26
PRMT5	NA	6.12	6.47	6.81	6.75
RNF141	NA	2.37	2.24	2.26	2.32
SMAD4	NA	3.78	2.64	2.97	3.02
CD44	NA	4.38	4	4.29	4.11
ARHGAP24	NA	3.29	3.97	3.58	4.74
TPM4	NA	7.44	8.09	7.1	6.91
TRIM69	NA	6.1	7.08	6.73	6.78
TROAP	NA	5.03	5.5	5.6	5.41
JRK	NA	5.69	5.28	5.65	5.91
ITPRIPL2	NA	6.21	6.13	6.79	6.87
PPP4R3B	NA	2.68	2.89	2.85	2.99
RNF103	NA	4.26	3.69	4.86	4.9
CEP43	NA	5.74	6.33	5.98	6.02
ARMH3	NA	3.57	3.96	3.72	3.58
DDX50	NA	3.13	3.27	3.44	3.33
MIA3	NA	2.92	3.42	4.05	3.2
SRRM3	NA	3.85	3.82	3.88	3.91
MGAT4A	NA	2.05	2.27	2.5	2.81
FMNL1	NA	5.69	3.75	4.41	4.76
LINC01588	NA	3.73	3.55	4.04	3.87
HERPUD1	NA	4.14	4.11	3.71	4.11
PGM2L1	NA	3.94	3.62	3.62	3.78
TNRC6C	NA	2.44	2.04	1.89	2.03
RAB7A	NA	2.75	3.33	3.24	3.2
ABCB4	NA	3.05	3.2	2.82	3.41
SCAF11	NA	2.63	2.35	2.61	2.63
ARF3	NA	8.23	8.42	8.88	8.57
STARD7	NA	9.57	9.69	10.02	10.09
PSMB2	NA	9.33	9.55	9.76	9.8
KAT7	NA	5.69	5.58	6.49	5.98
ZNF146	NA	7.29	7.38	7.25	7.32
ZPR1	NA	7.38	6.95	7.02	7.06
CANX	NA	9.08	9.52	10.09	9.29
CNPPD1	NA	7.86	7.65	7.11	7.06
SMNDC1	NA	7.47	7.85	7.83	7.69
OAZ1	NA	11.83	12.18	12.28	12.24
ANAPC5	NA	9.87	9.42	10.19	10.38
ACTN4	NA	7.92	7.48	7.78	7.76
PRKAR1A	NA	10.32	9.83	9.55	9.29
PRKAR1A	NA	5.52	5.81	5.98	4.67
WDR1	NA	9.77	9.62	10.2	9.96
CLTC	NA	9.92	10.48	10.54	10.29
AP2B1	NA	6.88	6.9	7.11	6.78
MLEC	NA	7.04	7.18	8.15	7.38
MLEC	NA	6.79	7.02	8.1	7.72
LASP1	NA	9.31	9.41	9.55	9.44
CSRP1	NA	7.41	7.71	7.72	7.93
CAP1	NA	9.74	10.6	10.31	10.19
WARS1	NA	10.29	9.42	9.91	10.4
PFN1	NA	12.01	11.81	11.99	11.9
HDLBP	NA	6.8	7.12	7.07	6.52
MARCKSL1	NA	9.16	9.74	10.31	9.83
NUCB1	NA	7.4	7.08	7.36	7.24
LDHA	NA	10.97	11.48	12	11.66
CALM1 (includes others)	NA	10.14	10.27	10.03	10.37
P4HB	NA	9.15	9.5	9.73	9.67
CALM1 (includes others)	NA	9.85	10.06	9.9	9.94
SLC25A5	NA	11.53	11.56	11.56	11.26
PHB	NA	7.52	7.95	8.3	8.36
S100A11	NA	8.07	8.54	9.1	8.4
CTSA	NA	8.19	8.73	8.45	8.09
CD63	NA	10.39	11	9.94	9.87
CD81	NA	10.38	10.2	10.49	10.25
UBE2L3	NA	6.12	5.87	6.58	6.43
SF3B3	NA	7.58	7.49	7.81	7.88
DDX24	NA	8.22	7.99	8.42	8.49
HK1	NA	8.07	8.26	8.41	8.33
KDELR2	NA	6.49	7.34	6.37	6.47
DYNLL1	NA	9.09	9.63	10.16	9.6
GOT2	NA	8.7	9.23	9.56	9.34
FKBP1A	NA	9.03	9.73	10.28	9.76
SKP1	NA	4.81	4.69	5.58	5.34
PTP4A1	NA	3.31	4.05	5.17	4.7
PTP4A1	NA	5.93	7.44	6.93	6.68
ARF3	NA	9.46	8.85	8.78	9.05
PGK1	NA	10.75	11.47	11.55	11.24
GNB1	NA	8.09	8.64	8.22	7.92
CAPN1	NA	6.81	6.27	6.86	6.82
DPYSL2	NA	9.53	9.48	8.69	8.73
CTSD	NA	9.38	8.58	7.12	7.2
MAT2A	NA	8.85	8.48	8.98	9.4
ATF4	NA	9.37	9.45	9.55	9.89
STMN1	NA	7.39	7.79	7.25	7.49
DAZAP2	NA	10.23	9.63	10.37	10.09
HSPA1A/HSPA1B	NA	8.72	10.18	8.34	8.03
ACTB	NA	13.19	13.29	13.7	13.62
TMBIM6	NA	9.16	9.31	9.23	8.85
LMAN2	NA	7.83	7.61	7.01	7.05
HSPD1	NA	10.97	11.39	11.95	12.1
CIRBP	NA	7.26	7.18	8.23	8.09
CCT7	NA	8.91	9.59	9.1	9.29
LAMP2	NA	8.06	8.74	8.81	8.55
TPI1	NA	10.82	11.04	10.95	10.69
GSTP1	NA	10.21	10.03	9.32	9.3
PLOD1	NA	7.57	7.65	6.91	7.21
SCD	NA	6.84	7.23	6.59	6.52
BCAP31	NA	9.15	8.99	8.84	8.93
CTSB	NA	9.87	9.34	10.57	9.56
CTSB	NA	11.47	10.83	11.38	11.09
KARS1	NA	11.31	11.6	11.27	11.64
EPRS1	NA	8.55	9	9.38	9.16
PRDX6	NA	11.03	11.03	11.52	11.72
PRDX6	NA	9.9	10.09	11.02	11.08
SARAF	NA	8.34	9.85	9.14	9.18
IST1	NA	8.72	8.87	8.85	8.89
NCOR1	NA	5.85	5.23	5.94	5.51
CNOT1	NA	8.79	8.6	8.61	8.72
DHCR24	NA	5.21	6.58	6.51	6.45
RNF114	NA	6.55	6.69	6.42	6.09
CCT4	NA	9.92	10.74	11.09	10.97
PSMD4	NA	9.63	9.72	8.87	9.35
CKB	NA	4.99	4.75	4.81	5.04
PGAM1	NA	10.39	10.74	10.91	10.71
STAT1	NA	10.6	9.82	10.41	10
SSR1	NA	4.95	5.59	6.29	5.29
SSR1	NA	10.15	10.34	10.06	10.23
FKBP4	NA	5.84	6.48	6.81	6.88
HDGF	NA	8.15	8.56	8.68	8.5
PALLD	NA	7.03	7.69	7.52	7.37
OGA	NA	7.13	6.13	6.95	6.9
M6PR	NA	7.91	8.9	8.46	8.19
AHCY	NA	6.9	7.06	7.56	7.17
HLA-E	NA	8.66	9.02	8.17	8.06
PALLD	NA	7.52	7.44	7.24	6.97
CCT3	NA	9.59	10.02	9.99	10.25
BTG1	NA	10.51	10.79	11.13	11.06
LGALS3BP	NA	6.87	6.45	6.08	5.8
COX6A1	NA	10.5	10.85	11.23	10.99
DCTN2	NA	8.6	8.29	8.32	8.14
DEK	NA	9.11	9.3	8.88	8.72
HSBP1	NA	7.67	8.35	8.05	7.88
HMGN1	NA	10.24	10.33	10.63	10.64
IMMT	NA	8.23	8.28	8.36	8.54
CLTA	NA	10.27	10.97	10.33	10.37
ALDOA	NA	11.06	11.31	11.39	11.08
PPT1	NA	8.39	9.29	8.55	7.88
TAX1BP1	NA	7.81	8.03	7.96	8.23
PDHA1	NA	8.07	8.4	8.71	8.82
PSME3	NA	7.52	7.18	7.07	6.91
ACTR3	NA	10.2	10.52	11.08	10.78
CKAP4	NA	7.15	7.42	6.62	6.85
AARS1	NA	7.58	7.03	7.64	7.28
PAICS	NA	7.47	8.75	9.61	9.38
EIF5B	NA	6.21	6.09	6.72	6.66
LDHB	NA	11.04	11.52	11.4	11.27
HADH	NA	6.53	6.49	6.69	6.41
DUSP1	NA	4.22	3.41	4.83	4.03
PLD3	NA	6.16	6.01	6.65	5.84
PSMF1	NA	7.29	7.62	7.1	7.41
HNRNPA0	NA	8.32	7.83	8.49	7.78
STOM	NA	5.5	6.35	6.14	5.65
STOM	NA	8.89	8.27	8.14	8.09
KPNA2	NA	10.93	9.48	10.39	10.44
TUBA1B	NA	11.59	11.67	12.49	12.19
CBX3	NA	9.71	9.05	9.61	9.58
RBBP7	NA	10.09	10.48	10.73	10.65
COPB2	NA	7.48	8.38	8.3	7.96
THBS1	NA	5.67	4.76	6.33	5.64
CSE1L	NA	7.39	7.5	7.81	8.35
PSMA7	NA	9.04	9.46	9.28	9.32
MGAT1	NA	8.41	8.65	7.58	7.49
ACLY	NA	9.13	8.69	9.08	9
ECHS1	NA	8.77	8.8	8.38	8.68
GPNMB	NA	9.93	9.74	7.56	6.56
PUM1	NA	7.43	7.48	8.09	7.98
BHLHE40	NA	6.49	7.58	6.99	6.75
FBXO7	NA	8.02	8.46	8.37	8.54
IDH1	NA	7.41	8.1	7.95	7.83
PSMD1	NA	8.58	8.78	8.51	8.74
CREG1	NA	8.37	9.79	8.31	7.78
CSTB	NA	9.14	11.2	11.24	10.55
PCNA	NA	9.08	9.77	10.26	9.85
HDAC1	NA	9.87	9.77	10.66	10.65
DDX3X	NA	9.05	8.89	9.4	9.06
LGMN	NA	7.41	7.46	7.78	7.86
PPP1R7	NA	9.07	9.13	8.18	8.47
CTBP2	NA	7.81	7.8	6.72	6.95
ENO1	NA	11.32	11.46	11.09	10.95
SPCS2	NA	8.24	9.09	9.77	9.36
SLC2A1	NA	2.84	2.95	2.84	2.72
PKM	NA	10.79	10.88	11.52	11.17
CDIPT	NA	8.59	8.45	8.24	8.41
TXNRD1	NA	8.07	8.49	8.68	8.42
PSMA5	NA	8.79	9.55	9.1	8.55
FDPS	NA	8.32	8.78	7.76	8.2
RAB5B	NA	6.5	6.51	6.87	6.61
DAB2	NA	5.77	5.73	5.18	5.08
DAB2	NA	7.13	6.95	6.46	6.44
APEH	NA	6.61	6.82	6.17	6.14
TOP2A	NA	9.6	8.94	8.76	8.76
TOP2A	NA	6.85	7.09	7.52	7.28
MOB1A	NA	7.87	7.96	8.05	7.29
PRNP	NA	8.22	8.4	7.42	7.56
ANP32B	NA	11.73	11.54	11.53	11.88
SEPTIN11	NA	6.06	6.89	6.52	6.06
NREP	NA	6.11	7.38	6.67	6.55
EBNA1BP2	NA	7.37	7.4	7.18	7.45
CCT6A	NA	8.38	9.19	8.83	9.23
ARHGEF12	NA	5.3	5.08	4.92	5.25
UBE2D2	NA	5.52	5.18	5.08	5.41
YME1L1	NA	8.16	8.65	8.74	8.66
SF3A1	NA	7.22	7.02	7.58	7.46
CST3	NA	9.23	8.9	8.61	7.76
ZFP36L2	NA	8.14	8.3	8.71	8.39
CACYBP	NA	8.64	9.65	9.46	8.89
NBR1	NA	7.48	7.74	6.92	7.07
UCHL1	NA	7.82	8.54	7.71	7.72
TRAP1	NA	8	7.83	8.1	8.52
PHGDH	NA	6.17	6.38	6.83	6.77
PSMB3	NA	10.55	10.25	10.11	10.06
GRK2	NA	4.93	4.97	6.52	5.37
COPS6	NA	7.95	8.63	7.7	7.87
HSD17B4	NA	6.93	7.58	7.74	7.31
WDR77	NA	6.43	6.38	7.19	6.97
WDR77	NA	6.54	6.65	6.98	7.1
IFI30	NA	10.64	10.9	11.09	10.74
ALDH2	NA	8.01	8.78	9.81	9.74
TTC1	NA	7.15	7.13	6.63	6.78
TIA1	NA	5.91	5.88	6.79	6.42
NPEPPS	NA	7.36	7.53	7.33	7.53
RUVBL2	NA	8.63	8.61	8.88	9.05
MAPKAPK2	NA	8.46	8.02	7.9	7.88
SCRN1	NA	4.89	5.79	6.18	6.03
TALDO1	NA	10.49	10.85	9.9	10.08
JUN	NA	6.27	6.67	7.11	7.3
JUN	NA	4.32	4.09	4.21	3.87
JUN	NA	4.59	5.07	4.54	4.28
VBP1	NA	8.9	9.63	9.46	9.18
JUNB	NA	6.66	7.44	7.79	7.01
RRM1	NA	9.45	9.44	9.41	9.92
RCN2	NA	7.05	7.7	7.69	6.98
AHSA1	NA	7.65	8.16	8.65	8.38
GRSF1	NA	6.83	7.36	7.69	7.85
NFKBIA	NA	11.49	11.84	11.32	11.44
G3BP1	NA	10.13	9.53	10.25	9.89
TOMM70	NA	6.57	7.09	6.43	6.42
TSN	NA	5.55	5.52	5.44	5.92
NCBP2	NA	6.74	6.36	6.43	6.71
RPA1	NA	9.1	8.87	9.05	8.83
SAR1A	NA	7.29	8.07	7.66	7.48
KDM5B	NA	4.15	4.55	4.29	4.14
KDM5B	NA	4.07	4.75	4.19	4.13
ACTG1	NA	12.74	12.83	12.89	12.97
MCM3	NA	8.21	7.96	8.41	8.36
GOLGA4	NA	5.75	6.13	5.85	5.8
UQCRQ	NA	9.82	9.96	9.16	8.94
SAMM50	NA	7.2	7.73	7.46	7.18
NME1	NA	9.59	9.83	9.68	9.53
PODXL	NA	4.41	5.02	4.94	4.67
TMX4	NA	5.96	6.18	5.95	5.67
SEC23B	NA	5.43	5.45	5.1	5
SMC1A	NA	8.76	8.73	9.83	9.59
ZC3H15	NA	7.45	7.87	7.99	7.72
ICMT	NA	5	5.68	5.86	5.38
RUVBL1	NA	5.94	6.34	7.13	7.3
PRDX3	NA	7.69	8.7	9.03	7.86
SND1	NA	8.21	8.78	8.84	8.83
CPSF1	NA	7.1	6.81	7.18	7.37
BST2	NA	8.55	9.09	8.95	9.42
IFNGR2	NA	7.92	8.78	8.44	7.86
UBE2L6	NA	7.88	8.2	8.28	8.09
ACSL3	NA	7.01	6.76	6.29	6.49
TIMP1	NA	9.66	10.88	9.42	9.1
DLG5	NA	5.09	5.31	5.28	5.9
CCND3	NA	8.57	9.14	8.99	8.71
PPP1R10	NA	6.5	5.61	6.25	6.07
PPP1R10	NA	7.16	6.94	6.94	6.87
MYBL2	NA	9.94	9.04	9.05	9.24
RANBP2	NA	5.43	6.06	6.92	5.53
TUBG1	NA	7.29	7.17	7.47	7.41
SNX1	NA	7.63	8.13	8.28	8.02
LAPTM5	NA	12.08	12	11.78	11.24
CLCN3	NA	5.45	5.61	5.98	5.83
MARCHF6	NA	6.2	6.43	7.09	7.09
EIF1B	NA	8.13	9.07	9.15	8.83
CD14	NA	8.71	9.75	9.21	8.76
JOSD1	NA	7.04	7.07	7.07	6.85
MCM5	NA	6.46	6.97	7.15	6.71
NDUFS5	NA	10.25	10.34	9.96	10.21
MTHFD2	NA	8.73	10.11	10.06	9.79
PSME2	NA	11.34	10.68	10.29	10.57
DAXX	NA	7.54	6.84	6.82	7.12
TMEM106C	NA	8.21	8.32	8.28	8.18
NCAPD2	NA	5.64	5.43	6.4	5.72
RELA	NA	6.97	6.61	6.69	6.25
MYOF	NA	5.43	6.36	6.3	5.5
OSBP	NA	6.14	6.19	6.61	6.22
SLC29A1	NA	6.46	6.27	5.53	5.78
UBE3C	NA	6.2	6.62	6.55	6.45
RNF14	NA	5.6	6.16	5.37	5.33
RTL8C	NA	8.08	6.62	7.7	7.54
NEDD8	NA	8.63	9.14	8.25	8.41
ATMIN	NA	5.87	6.1	6.27	6.02
LRRFIP1	NA	7.2	7.33	6.88	7.23
GDI1	NA	9.57	9.65	9.22	9.55
NR3C1	NA	7.51	8.31	8.57	8.35
ABCE1	NA	7.13	7.36	7.44	6.99
ARIH1	NA	5.15	6.48	6.46	6.22
IL13RA1	NA	8.34	8.56	8.45	8.65
IL13RA1	NA	6.68	6.49	5.87	5.9
RRM2	NA	8.45	8.56	10.04	10.1
IMPDH2	NA	9.88	10.26	10.23	10.43
UBE2A	NA	9.53	9.46	9.08	8.83
AKR1A1	NA	9.28	9.72	8.53	8.31
UQCRC1	NA	8.6	9.16	9.62	9.76
GNG10	NA	8.9	9.98	9.48	9.49
PRDX4	NA	8.24	9.12	8.76	8.15
AFF1	NA	6.97	6.67	6.91	6.78
CD55	NA	3.84	5.94	5.97	5.93
CD55	NA	4.29	5.82	6.01	5.73
MCM6	NA	9.25	9.59	9.99	9.95
LRRC41	NA	7.44	7.09	7.09	6.8
WDR82	NA	8.6	8.46	8.84	8.75
CAPZB	NA	9.29	9.37	9.23	9.36
CIB1	NA	7.58	7.65	7.79	7.95
ARPC1B	NA	10.76	10.94	10.49	10.32
SETX	NA	6.79	6.62	5.76	5.97
PGM1	NA	7.6	7.94	7.17	7.23
ATP6V1A	NA	8.71	9.26	8.84	8.4
RSU1	NA	6.19	7.67	7.36	6.98
CREBL2	NA	7.81	8.55	7.21	6.78
CREBL2	NA	5.58	6.96	5.83	5.36
ACAA2	NA	6.71	7.73	7.38	7.23
TWF2	NA	7.36	7.37	6.91	6.94
ZNF410	NA	6.61	6.95	6.8	7.07
PPP1R15A	NA	4.88	5.02	5.75	5.77
EIF1	NA	9.27	10.18	10.18	10.07
ALDOC	NA	7.64	7.4	6.74	6.52
BCKDK	NA	6.03	6.27	6.36	6.32
RB1CC1	NA	6.39	7.22	6.64	6.69
KDM5A	NA	7.93	7.4	7.85	7.78
FIBP	NA	8.61	8.77	8.7	8.75
PLTP	NA	6.61	6.75	7.15	6.1
TRAK1	NA	6.11	6.27	6.38	6.45
TJP2	NA	4.95	6.51	5.46	5.37
CTSL	NA	8.57	9.48	8.15	7.59
BIRC5	NA	8.29	7.94	7.96	8.45
COX7B	NA	10.37	11.21	10.9	10.64
AP2S1	NA	9.09	9.04	9.07	9.37
PRPF4B	NA	7.75	7.96	8.11	8.02
RIOK3	NA	8.27	8.41	8.04	8.14
WWTR1	NA	4.58	4.9	3.86	3.97
CLK3	NA	6.89	7.17	6.92	7.11
ADSL	NA	8.93	9.68	9.22	9.51
IFRD1	NA	6.08	5.58	5.51	6.11
IFRD1	NA	3.05	3.67	4.65	4.96
NEDD9	NA	6.17	6.59	5.97	5.51
CELF2	NA	6.53	6.92	7.33	7.41
CELF2	NA	4.89	4.95	4.35	4.7
FARSA	NA	7.29	6.98	7	7.41
CNOT8	NA	5.31	5.27	5.86	5.13
VEZF1	NA	6.47	6.55	6.53	5.98
VEZF1	NA	5.94	5.61	6.26	5.88
ERCC3	NA	6.04	6.15	6.1	6.38
GAS6	NA	4.43	4.85	4.17	4.31
MVP	NA	8.8	8.06	7.81	7.97
SUSD6	NA	7	7.61	7.91	7.77
NUP133	NA	6.91	7.2	7.45	7.99
PLOD3	NA	6.64	6.93	6.95	7.07
LIMK2	NA	6.26	6.14	5.53	6.02
MTMR3	NA	5.77	5.99	6.08	6.08
BLVRB	NA	7.27	7.77	7.06	6.94
CUL4B	NA	7.28	7.31	7.37	6.79
CUL4B	NA	8.08	8.7	9.02	8.69
NFYC	NA	6.66	6.59	7.03	7.27
TRIB1	NA	8.22	8.69	8.55	8.46
CDK4	NA	7.6	8.22	9.32	9.11
RAB13	NA	9.25	10.31	8.61	8.67
SIPA1L1	NA	3.32	2.89	3.94	4.07
BMI1	NA	6.96	7.44	7.17	7.16
GBP1	NA	7.7	7.94	9.88	9.08
GBP1	NA	7.19	7.28	9.21	8.45
ACTG2	NA	9.04	10.99	11.13	11.01
HSD17B10	NA	9.2	9.67	9.48	9.48
CTSH	NA	11.4	12.47	11.87	11.87
RER1	NA	7.39	7.91	7.98	7.49
RER1	NA	7.56	7.69	7.44	7.87
MTHFD1	NA	8.19	8.34	8.83	8.84
ACBD3	NA	5.14	5.52	5.37	5.01
ATP5PF	NA	10.08	10.79	10.36	10.43
CSK	NA	10.4	9.18	10.39	10.71
UNG	NA	6.16	5.82	6.5	6.74
PAM	NA	6.9	7.42	7.18	7.32
TK1	NA	8.42	7.79	6.75	6.92
NR4A1	NA	5.4	5.1	5.63	5.41
UBE2K	NA	5.76	6.38	6.44	6.11
PSMD12	NA	6.56	6.85	7.51	7.23
RAP1A	NA	8.7	8.92	8.84	8.64
MXI1	NA	4.98	6.67	6.82	6.71
CUX1	NA	6.99	7.79	7.72	7.64
TCEAL4	NA	8.54	9.7	8.38	8.61
GNPDA1	NA	5.92	6.61	6.23	5.86
MARF1	NA	5.89	6.08	5.66	5.53
RGS2	NA	7.75	8.91	6.95	7.25
AP3S2	NA	7.07	7.7	7.24	7.09
TIAL1	NA	4.86	5.26	4.93	5.02
TIAL1	NA	8.54	8.83	8.43	8.41
IFI27	NA	7.69	9.37	7.64	7.19
HSPBP1	NA	7.17	6.99	7.15	7.07
KEAP1	NA	6.8	6.44	6.66	6.79
YIF1A	NA	6.31	6.77	6.09	6.04
DHX9	NA	6.87	6.79	7.13	7.25
KAT6A	NA	8.13	7.56	7.8	8.01
PPP3CB	NA	7.82	7.76	7.72	7.85
CYP1B1	NA	6.04	7	6.34	5.81
DENND2B	NA	5.3	5.23	4.7	5.08
ERLIN1	NA	6.38	6.54	6.88	7.4
NOTCH2	NA	4.36	3.71	3.71	3.82
PLSCR1	NA	6.79	8.16	7.9	7.1
DECR1	NA	7.48	8.03	7.71	7.62
GTF2H1	NA	7.37	7.49	7.72	8.09
LPIN2	NA	6.36	6.62	6.22	6.44
CPSF6	NA	4.16	4.45	4.67	4.38
IDH3G	NA	7.61	7.76	8.61	8.35
MPI	NA	4.75	4.88	5.02	5.16
RANBP1	NA	8.53	9.4	9.54	9.38
SLC2A3	NA	5.03	5.99	5.05	4.95
SLC2A3	NA	7.03	7.87	6.99	7.14
ACADM	NA	7.56	7.72	8.78	8.08
PCLAF	NA	9.13	10.01	10.32	9.81
TNFAIP2	NA	6.53	7.19	7.13	7.12
BCL7B	NA	6.06	6.67	6.74	6.61
SPOCK2	NA	5.01	5.41	5.48	5.53
SPOCK2	NA	4.96	5.46	6.9	6.83
SMAD4	NA	1.73	2.12	2.47	2.53
PRPSAP1	NA	7.42	7.08	6.79	6.38
DHFR	NA	4.7	5.2	5.92	6.1
DHFR	NA	5.55	5.09	5.28	4.26
DHFR	NA	6.95	7.99	8.84	8.47
FADD	NA	6.88	7.14	6.84	6.48
HMGCR	NA	6.27	6.66	6.57	6.91
ARHGEF7	NA	5.43	5.15	5.47	5.33
ARL2	NA	6.99	7.21	6.91	7.04
SNRPD3	NA	9.59	9.89	9.87	9.87
FOXM1	NA	7.2	6.56	7.81	8.12
TYMS	NA	9.48	9.48	9.27	9.15
IRF3	NA	8.04	7.65	7.69	8.12
EAPP	NA	6.21	7.16	6.63	6.29
LYN	NA	7.67	7.74	8.46	8.28
LYN	NA	7.11	7.46	8.55	7.5
APPBP2	NA	5.28	5.66	5.34	5.2
ICAM1	NA	7.38	7.79	7.46	7.5
ARL3	NA	7.01	7.95	6.57	6.2
APBB1	NA	3.9	3.67	3.63	3.66
MANF	NA	7.51	8.08	8.44	8.54
PSMB10	NA	9.61	9.35	8.52	8.75
WIPF1	NA	9.03	9.14	8.82	8.97
ACTL6A	NA	5.74	6.31	7.52	7.19
RASA1	NA	7.34	7.42	7.48	7.31
RNMT	NA	6.01	6.75	6.42	6.41
RNMT	NA	4.37	4.32	4.37	4.5
STK17A	NA	8.53	8.51	8.31	7.92
STK17A	NA	2.86	2.36	2.67	2.52
CCNB2	NA	8.44	8.3	9.67	9.71
UMPS	NA	5.98	6.67	6.42	6.52
PRORP	NA	6.93	7.22	6.96	7.3
FOXO1	NA	4.24	4.6	5.07	4.85
FOXO1	NA	7.07	6.42	6.67	6.93
EBP	NA	8.54	8.67	7.72	8.51
LSM4	NA	7.12	7.81	7.97	8.16
GBP2	NA	8.04	8	8.15	8.1
NELFB	NA	8.43	8.35	7.91	8.24
ACP2	NA	7.12	7.03	6.66	6.27
FOSB	NA	4.34	3.86	5.08	5.45
DNTTIP2	NA	7.46	8.21	8.03	7.96
SHOC2	NA	7.35	7.97	7.53	7.25
ZMYM2	NA	7.02	6.85	6.41	6.8
INPP5K	NA	6.43	6.42	6.09	6.05
STK39	NA	7.55	6.95	7.3	7.47
MAPKAPK3	NA	6.78	7.1	6.95	6.88
SACM1L	NA	7.2	7.53	7.96	7.85
SEC24B	NA	5.65	6.68	6.97	6.69
CLPP	NA	7.35	7.4	6.97	7.17
SLC1A3	NA	7.12	7.41	6.24	6.2
WBP1L	NA	8.3	7.89	7.27	7.53
STAMBP	NA	5.85	6.2	6.11	6.02
GAA	NA	6.32	6.08	6.18	6.12
HEXIM1	NA	4.67	4.72	4.57	4.39
SS18	NA	6.78	6.2	7.21	7.28
ELOA	NA	5.02	5.07	5.62	5.47
SLC37A4	NA	5.9	6.1	6.81	6.66
GCC2	NA	5.66	6.7	6.3	6.25
FUCA1	NA	9.15	8.31	7.5	7.38
NDUFB7	NA	7.74	8.42	7.46	7.69
RALBP1	NA	7.52	7.85	6.65	6.68
RYK	NA	5.39	5.68	5.75	6.01
CNPY2	NA	8.12	8.88	9.07	9.09
PER1	NA	5.35	4.71	5.38	5.22
FAH	NA	6.04	7.45	6.17	6.44
SP100	NA	7.86	8.14	7.75	7.91
OAS1	NA	4.64	5.59	5.42	5
CDC20	NA	8.1	7.27	8.55	8.61
TRAF4	NA	7.24	7.21	6.29	6.33
ATP6V1C1	NA	6.01	7.04	5.89	4.87
PBX2	NA	5.98	6.44	5.94	6.02
CD93	NA	5.06	5.2	6.47	5.42
CYTH1	NA	8.07	7.35	7.4	8.05
NIT1	NA	7.14	7.71	7.26	7.11
CDC23	NA	6.8	6.76	6.81	6.84
SIRPA	NA	6.94	6.33	6.73	6.91
SIRPA	NA	6.64	7.14	7.68	7.7
CTSS	NA	7.13	6.65	6.51	6.13
ADGRE5	NA	8.09	7.4	7.31	7.75
MSH6	NA	8.88	8.64	9.19	9
ANK2	NA	2.94	3.32	3.1	3.51
GCLC	NA	5.63	5.58	5.86	5.65
PLAGL2	NA	4.11	3.95	4.26	4.3
NBAS	NA	6.61	6.48	6.01	6.25
PHF1	NA	4.15	4.49	4.47	4.69
BIN1	NA	5.78	5.88	6.05	6.21
RRP7A	NA	7.94	7.35	7.53	7.99
ETFB	NA	8.46	8.36	8.03	8.72
NAGA	NA	5.35	5.94	5.83	5.48
IL1R1	NA	4.79	5.31	4.07	4.32
CRYZ	NA	6.2	6.77	6.25	5.73
C1QB	NA	9.14	7.88	8.68	8.01
UBE2C	NA	7.87	8.15	8.72	8.69
HCLS1	NA	10.16	9.88	10.32	9.98
DYRK2	NA	5.66	5.63	5.39	5.47
CREBZF	NA	4.24	4.29	4.13	3.57
SIAH1	NA	2.15	2.47	2.37	2.3
SIAH1	NA	6.19	6.94	6.54	6.46
BAG5	NA	7.58	7.41	7.67	7.52
POLD4	NA	8.14	7.84	8.37	8.43
LOXL2	NA	6.89	6.83	7.81	7.59
MEF2D	NA	5.51	4.49	5.26	5.31
INPP5A	NA	4.76	4.85	4.12	4.47
TXNDC9	NA	7.06	7.45	7.56	7.07
RNASEH2A	NA	6.82	7.55	7.5	7.42
NAA10	NA	8.63	8.6	8.12	8.64
FH	NA	7.26	7.29	7.02	7.21
MTSS1	NA	4.33	4.69	4.56	4.32
NDUFS1	NA	6.75	6.97	7.51	6.81
HMBS	NA	7.06	7.25	7.39	7.38
TIMELESS	NA	7.32	6.52	7.46	7.7
C2	NA	6.57	6.13	5.96	5.66
BCAS2	NA	7.47	7.77	7.86	7.8
PRDM2	NA	6.93	6.87	7.75	7.61
SMAD2	NA	7.37	7.9	7.77	7.69
CUL2	NA	3.29	3	3.23	3.37
BAZ2B	NA	5.79	5.77	5.69	5.89
TGFB1	NA	6.79	6.75	8.02	6.67
MAD2L1BP	NA	5.95	6.58	6.46	6.1
MTIF2	NA	7.96	8.31	7.78	8.01
RAPGEF2	NA	5.78	5.65	5.91	5.43
RAPGEF2	NA	5.79	6.01	5.39	5.05
CDYL	NA	5.13	4.88	4.14	4.31
MGAT2	NA	7.32	8.07	8.16	7.67
CSF1R	NA	7.38	7.9	7.98	7.34
DNM1L	NA	6.28	6.64	7.54	7.06
TP53BP2	NA	5.27	6.2	6.25	6.33
TRAPPC12	NA	6.42	6	6.13	6.29
RB1	NA	7.51	7.72	7.95	7.78
DAPK1	NA	5.45	5.89	6.82	6.64
SPAG5	NA	7.23	6.65	6.67	7.13
GABBR1	NA	4.08	3.5	4.17	4.15
TRIM14	NA	7.47	7.04	6.56	6.56
RABEPK	NA	5.75	6.6	5.9	5.85
GLS	NA	7.96	8.16	7.45	7.44
KATNB1	NA	5.73	5.79	5.54	5.4
CFDP1	NA	7.72	8.48	7.18	7.33
ARFRP1	NA	5.76	5.77	5.86	5.99
GATM	NA	5.88	7.23	7.36	7.21
GALT	NA	6.37	5.89	5.47	5.87
B4GAT1	NA	5.52	5.49	5.28	5.28
NDUFS8	NA	6.27	7.19	5.86	5.9
NDUFS8	NA	9.21	9.2	8.32	8.76
ABCB6	NA	5.03	4.96	4.88	5.44
CZIB	NA	6.04	5.99	6.28	5.99
KRR1	NA	6.82	7.08	6.93	7.02
FAM53B	NA	7.23	7.23	6.4	6.65
MTFR1	NA	5.57	5.84	5.87	5.97
RFC5	NA	7.22	6.67	7.06	6.75
CDK1	NA	7.52	8.51	8.31	7.89
CDK1	NA	5.07	6.13	6.46	5.58
RFK	NA	6.37	6.84	6.7	6.84
TSPAN31	NA	5.42	5.58	5.96	5.32
TSPAN31	NA	8.34	7.81	7.29	7.52
ATXN1	NA	6.53	6.39	5.95	6.11
PDLIM5	NA	4.88	6.24	6.14	5.31
ZNF24	NA	6.07	6.45	6.63	6.65
SCAF8	NA	6.84	6.92	7.78	7.69
CDK2AP2	NA	6.79	6.43	7.37	7.09
C11orf49	NA	6.47	6.36	5.39	5.72
HDDC2	NA	6.73	8.48	8.34	8.51
FAM50A	NA	8.6	8.29	7.53	8.1
NSMAF	NA	7.68	8.01	7.8	7.41
DTYMK	NA	6.2	6.27	5.87	6.29
IRF2	NA	6.41	6.52	6.92	6.28
HS2ST1	NA	4.59	4.9	5.11	4.92
HS2ST1	NA	6.08	6.19	6.6	6.44
HS2ST1	NA	4.81	4.86	5.23	5.38
JARID2	NA	6.47	5.87	6.69	7.14
JARID2	NA	5.29	5.63	4.99	5.24
SLC35A1	NA	5.28	6.42	6.32	5.85
ARF6	NA	8.05	7.93	8.2	8.26
SH2B3	NA	5.9	5.78	6.29	5.86
ADNP2	NA	6.51	6.64	7.06	7.19
ADNP2	NA	6.2	6.72	6.76	6.75
IDE	NA	6.93	7.2	6.55	6.74
DHX8	NA	6.79	6.58	6.33	6.32
ITGB1BP1	NA	6.97	7.2	7.51	7.47
SLC25A12	NA	5.62	5.89	5.95	5.53
TIMM17B	NA	7.44	8.08	8.23	8.1
UGDH	NA	5.66	6.06	5.72	5.49
AP1G1	NA	5.83	5.82	6.18	6.23
MYCBP	NA	6.74	6.87	6.69	6.7
MYCBP	NA	5.69	6.44	6.4	6.2
MAD2L1	NA	6.97	7.9	8.21	8.1
ATG13	NA	6.52	6.17	6.4	6.33
PDLIM7	NA	5.77	6.05	6.1	6.27
NDUFB3	NA	8.2	8.62	8.08	7.64
CDC40	NA	2.47	3.9	3.51	2.88
RPS6KA1	NA	7.52	7.03	7.21	7.55
FKBP2	NA	7.35	7.62	7.26	7.42
HES1	NA	2.4	2.14	2.19	1.98
HES1	NA	4.28	3.7	3.31	3.31
PSMA4	NA	9.72	10.22	10.48	10.57
GALNT3	NA	2.04	3.38	2.65	3.01
PRPS2	NA	7.15	7.71	7.48	7.26
SATB1	NA	6.29	7.51	6.7	7.05
PDCD6	NA	6.67	7.04	7.12	6.89
POLD1	NA	6.73	6.95	7.23	7.77
SUCO	NA	5.97	6.23	6.14	6.21
CTDSP2	NA	7.24	7.51	7.54	7.29
CBY1	NA	4.57	4.71	4.65	4.89
ATOX1	NA	10.22	9.94	8.36	8.64
EPN2	NA	3.84	4.24	3.83	3.77
MRPL19	NA	5.44	5.9	6.21	6.05
TPBG	NA	5.47	6.33	6.18	6.59
CEP57	NA	7	7.43	7.04	7.04
GCDH	NA	6.72	6.4	6.07	6.39
TRAPPC3	NA	7.01	7.45	7.03	6.73
TRAPPC3	NA	7.46	7.56	7.62	7.51
PMVK	NA	6.99	6.21	6.71	6.66
PRPSAP2	NA	9.33	9.04	8.74	8.48
KLF9	NA	4.56	3.87	5.28	4.6
KLF9	NA	2.02	2.49	2.9	2.36
STAM	NA	5.12	5.73	5.68	5.47
PTTG1	NA	9.74	9.89	10.05	10.21
PTPN18	NA	6.46	6.45	6.79	6.27
GGH	NA	6.88	7.95	7.33	6.76
FANCG	NA	6.74	6.62	6.33	6.49
CSNK2A2	NA	6.67	6.9	7	7.07
BCAT2	NA	5.58	5.19	5.66	5.59
ZNF185	NA	6.7	7.75	6.93	6.75
ZBTB17	NA	6.7	6.37	6.2	6.49
ZNF516	NA	2.9	2.77	3.04	2.9
ALDH5A1	NA	6.31	7.36	6.04	6.04
TERF2	NA	8.19	7.86	7.71	7.11
NDUFB5	NA	7.91	8.97	8.43	8.38
XRCC1	NA	5.3	5.28	5.42	5.48
FIG4	NA	6.32	7.04	6.39	6.7
TRIM13	NA	5.52	6.8	6.25	6.11
COX5A	NA	10.41	10.1	10.5	10.46
TBCA	NA	10.12	10.81	10.2	10.11
NUCB2	NA	5.69	6.67	5.86	6.25
TARBP2	NA	6.87	6.57	6.58	6.56
FAN1	NA	5.82	5.3	6.08	6.23
RFC2	NA	6.56	7.48	6.86	6.52
TTLL4	NA	4.71	4.73	5.32	4.94
PDE4B	NA	5.55	6.96	5.2	4.92
HIBCH	NA	5.21	4.75	4.96	5.25
TBCE	NA	6.68	6.9	6.51	6.49
ERCC1	NA	7.71	7.55	6.99	7.3
ERCC1	NA	7.4	7.66	6.99	7.08
EMP3	NA	6.07	7.06	7.35	6.98
FOXJ2	NA	5.61	5.83	5.97	5.86
C5orf22	NA	5.94	6.08	6.17	5.86
MPHOSPH6	NA	6.53	6.9	7.51	7.32
ADCY7	NA	5.95	5.96	6.51	6.07
HMGB3	NA	6.29	5.99	7.2	7.22
HCCS	NA	7.31	7.69	7.27	7.13
RARA	NA	4.53	4.35	4.82	4.65
JUND	NA	3.2	2.86	4.72	3.55
JUND	NA	9.65	9.24	9.95	10.06
BUB1B	NA	6.38	7.82	8.44	8.45
DYNC2LI1	NA	4.13	4.64	4.08	4.3
DLGAP5	NA	7.05	7.35	7.09	7
STS	NA	6.86	6.52	6.33	6.08
SLC25A13	NA	5.8	6.51	6.72	6.68
POLRMT	NA	7.06	7	6.87	7.4
MRPS14	NA	7.55	8.39	7.5	7.29
NQO2	NA	6.88	7.4	7	6.84
DGUOK	NA	5.47	6.21	5.71	5.33
ELF2	NA	6.7	6.83	6.82	6.9
IL32	NA	7.93	7.93	7.41	6.85
C17orf75	NA	4.53	4.89	4.71	4.95
MAP3K5	NA	4.58	4.89	4.55	4.17
TRIM32	NA	5	5.46	5.04	4.87
AKAP8	NA	7.16	6.4	6.79	7.32
GAB2	NA	6	5.8	6.17	5.96
PDIA5	NA	5.04	6.02	5.97	5.87
NLE1	NA	6.52	6.3	5.67	5.7
DMD	NA	7.13	6.93	7.67	7.53
RAB11FIP2	NA	4.89	4.83	4.86	4.69
IQSEC1	NA	6.56	6.01	5.97	6.18
IQSEC1	NA	6.08	5.62	6.47	6.45
NDST2	NA	6.73	6.42	6.48	6.52
MRPL12	NA	7.96	8.14	8.72	8.57
INTS9	NA	6.96	6.32	6.44	6.75
CSTF3	NA	6.91	6.95	6.7	6.7
MORC2	NA	8.2	7.42	7.51	8.17
E2F6	NA	5.26	5.88	6.12	6.15
HSPB11	NA	6.02	7.16	6.27	6.12
PPM1A	NA	6.9	7.29	7.17	6.93
CDC6	NA	5.56	5.31	6.56	6.02
CDC6	NA	4.49	4.37	5.18	5.41
PEX3	NA	5.2	5.56	5.85	5.9
SLC31A1	NA	7.31	8.32	5.74	6.08
PUDP	NA	7.23	7.61	7.8	7.9
CHAF1A	NA	5.44	5.35	6.06	6.4
TSNAX	NA	8.01	8.07	7.74	8.12
CFAP410	NA	5.8	5.81	5.31	5.78
CFAP410	NA	4.03	3.96	4.28	4.45
CFAP410	NA	5.52	5.18	5.15	5.69
SNAPC3	NA	5.96	5.97	5.34	5.09
LCMT2	NA	5.64	6.29	6.27	6.18
PDCD2	NA	5.91	6.24	5.61	5.58
ZWINT	NA	7.79	8.57	9.28	9.17
METTL1	NA	6.44	6.32	6.5	6.81
TRIP13	NA	5.84	5.52	6.97	6.95
QPRT	NA	5.07	5.5	5.36	5.44
CLTA	NA	9.03	9.92	9.2	9.21
STK3	NA	6.3	6.99	5.82	5.75
TPST2	NA	8.03	8.27	7.14	7.27
PDE6D	NA	4.73	5.38	6.1	5.55
AURKA	NA	7.46	7.47	7.87	7.68
TSC22D2	NA	6.73	6.54	6.45	6.18
ELL	NA	4.01	4.35	4.27	4.57
TYROBP	NA	9.13	9.42	8.98	8.13
NDUFAF1	NA	6.44	6.92	6.57	6.39
CDC45	NA	6.55	6.94	6.68	7.01
RFC3	NA	6.38	7.04	7.9	7.15
GPR137B	NA	7.59	6.98	7.92	7.73
ENOSF1	NA	7.64	7.65	7.43	7.6
ENOSF1	NA	4.78	6.03	6.14	6.17
RAD51AP1	NA	5.73	6.98	6.88	6.89
STAB1	NA	6.55	6.29	7.56	8.23
CDKN2C	NA	6.84	6.85	6.33	6.24
NDC80	NA	6.3	7.72	6.72	7.25
SIPA1	NA	6.36	6.57	6.48	6.64
CKS2	NA	9.67	9.86	10.83	10.8
RPS6KB1	NA	6.07	5.59	6.14	5.75
CPOX	NA	5.74	5.35	5.74	5.21
MYL6B	NA	8.72	8.9	7.87	8.07
ZNF593	NA	7.73	7.96	7.91	8.56
KLHL20	NA	5.31	5.11	5.41	5.67
RBM14	NA	6.53	5.61	6.5	6.48
PPID	NA	6.83	7.22	6.75	6.72
USPL1	NA	4.92	5.64	6.36	6.32
BACH1	NA	4.39	5.26	5.83	4.97
RUNX3	NA	7.5	7.2	7.32	7.15
CEBPG	NA	5.42	5.3	5.68	5.47
SLC31A2	NA	5.97	6.32	6.2	5.21
RTN2	NA	6.47	7.2	5.97	6.06
ANAPC15	NA	7.51	8.04	7.69	7.94
FCER1G	NA	7.01	8.17	9.07	7.52
DNPH1	NA	5.52	6.67	6.07	5.82
ACOX3	NA	5.67	4.91	4.82	5.22
RLF	NA	6.36	6.28	6.34	6.35
DBF4	NA	6.72	7.18	7.56	7.72
CDK5	NA	4.76	5.35	5.44	5.2
LMO2	NA	9.68	9.54	9.65	9.78
CDK2	NA	5.25	5.84	6.36	6.3
CHD1	NA	6.2	6.22	7.45	6.8
CPT2	NA	4.92	5.07	4.74	5.1
SKI	NA	2.87	2.59	2.85	2.57
PSMB9	NA	9.43	9.68	10.1	9.76
FARS2	NA	6.76	7.17	6.98	7.56
ZNF518A	NA	5.83	5.52	6.51	6.53
MIPEP	NA	3.56	3.78	3.93	3.96
GTSE1	NA	7.74	6.17	7.32	7.8
RGS10	NA	8.06	9.26	8.65	8.36
KLF7	NA	5.14	4.82	5.46	5.59
SEC23A	NA	3.62	4.09	4.27	3.92
AK4	NA	5.93	5.68	7.18	6.01
SKAP2	NA	7.77	7.26	7.61	7.47
PIK3CA	NA	2.44	3.8	5.31	4.58
CLP1	NA	6.62	6.96	7	6.87
MRPL57	NA	9.55	9.77	9.09	9.29
GRK5	NA	6.74	5.38	5.25	5.25
APEX2	NA	7.23	6.87	7.32	7.29
SPATA2	NA	5.26	4.34	5.37	5.51
NUP58	NA	6.14	6.16	7.11	7.08
PLEKHO2	NA	7.45	7.14	7.22	7.4
CD83	NA	10.38	10.8	10.87	10.79
POLA2	NA	7.21	7.01	6.79	7.15
KIF11	NA	5.98	6.54	7.56	7.4
LZTS3	NA	3.49	3.82	3.31	3.47
FZD1	NA	4.91	5.06	4.9	4.86
CSTF2	NA	7.84	7.06	7.48	7.12
RAD1	NA	8.09	7.56	8.36	8.21
RABIF	NA	6.37	6.15	6.13	6.15
OSTF1	NA	6.9	7.42	6.48	6.41
BRPF1	NA	5.9	5.74	5.99	6.16
KCNQ1	NA	4.99	5.42	5.23	5.24
HIRIP3	NA	6.88	6.53	6.22	6.25
CDC7	NA	5.99	6.09	6.39	6.55
HIVEP1	NA	5.48	5.52	6	6.13
BRD1	NA	5.21	4.42	5.22	5.33
FAM216A	NA	6.93	7.32	7.25	6.99
ZNF140	NA	4.86	5.08	5.08	5.21
BRCA1	NA	7.54	6.85	6.7	7.23
IKBKE	NA	8.02	7.54	6.99	7.22
LSM7	NA	8.87	9.39	9.14	9.26
ATG14	NA	5.04	5.54	5.24	5.68
PIN4	NA	7.79	8.23	7.69	8.16
SLC25A14	NA	7.11	7.35	6.88	7.43
MIEF1	NA	5.69	6.13	6.41	6.18
MRPL28	NA	7.79	7.76	7.37	7.57
CGRRF1	NA	4.34	5.63	4.9	5
IDI1	NA	7.83	8.53	8.16	8.13
GABPB1	NA	5.48	5.95	6.71	6.55
NR4A2	NA	3.47	3.19	3.35	3.07
NR4A2	NA	3.72	3.16	2.89	3.04
RPS6KA5	NA	4.96	4.44	4.99	5.16
NEK4	NA	4.87	5.26	5.8	5.56
ADA	NA	10.41	10.23	9.3	9.43
NEK2	NA	7.17	7.24	7.18	7
S1PR1	NA	3.17	3.36	3.24	3.09
CCNT2	NA	4.17	3.86	4.68	4.88
CCL5	NA	9.88	9.74	9.06	9.35
SRD5A1	NA	6.15	6.33	5.47	5.65
HHEX	NA	3.67	4.22	3.88	3.36
CDC25A	NA	6.96	6.94	7.43	7.96
EPHB6	NA	3.22	3.22	3.33	3.23
DNAJC6	NA	4.14	4.99	5.13	5.22
WDHD1	NA	5.23	5.03	4.64	5.2
TRIM23	NA	5.27	5.18	4.4	4.33
CENPC	NA	4.48	4.78	4.59	4.72
IARS1	NA	8.54	8.84	9.16	9.01
IFIT3	NA	5.43	5.28	5.56	5.35
FEN1	NA	9.45	9.44	9.7	10.11
EVI2A	NA	8.05	9.24	8.33	7.91
CHAF1B	NA	4.49	4.2	4.4	4.52
FMNL1	NA	6.52	5.69	7.17	6.98
SMAD7	NA	4.28	5.8	4.58	3.97
GPRASP1	NA	2.56	2.48	2.63	3.44
MYB	NA	7.72	7.39	6.82	7.29
RXYLT1	NA	8.78	8.52	8.83	8.99
BTN3A3	NA	8.68	8.36	8.21	8.36
TTK	NA	6.38	7.44	7.64	7.78
ENDOG	NA	6.53	6.63	6.14	6.32
MELK	NA	7.17	7.65	7.05	7.48
CCNF	NA	7.56	6.8	7.14	7.63
CDK8	NA	4.64	5.09	4.8	5.14
POLA1	NA	6.52	6.59	7.26	7.29
POP5	NA	8.48	7.77	7.84	8.13
ZBTB11	NA	6.42	6.62	6.89	6.98
MAD1L1	NA	5.45	4.82	5.69	5.28
TYMP	NA	7.57	8.01	7.49	7.55
GCHFR	NA	8.51	8.39	7.93	7.94
MRPL58	NA	6.53	6.69	6.77	6.83
BAIAP3	NA	3.59	3.71	3.43	3.68
ARHGAP25	NA	7.96	7.76	7.51	7.72
LCK	NA	5.63	6.86	7.48	6.78
LCK	NA	9	9.33	9.67	9.72
SAP30	NA	6.23	7.11	7.85	6.98
BCL3	NA	7.23	6.99	6.7	6.8
C11orf80	NA	3.82	3.9	3.6	3.61
SLC10A3	NA	8.5	8.91	9.11	8.82
ZNF274	NA	6.17	5.94	6.03	5.95
PTPRG	NA	4.43	5.26	4.74	5.19
ORC5	NA	6.15	7.26	6.75	6.61
PLK3	NA	4.37	3.9	4.76	4.83
CENPA	NA	6.19	6.38	6.64	6.61
ATF5	NA	8.89	8.51	8.49	8.75
ATF5	NA	9.3	8.05	8.06	7.83
NKRF	NA	8.3	7.98	7.81	7.82
ARL4A	NA	5.2	6.41	5.14	4.79
RAD51	NA	6.33	6.7	6.17	6.71
STAT5B	NA	4.13	4.43	4.07	4.03
IFT27	NA	4.64	5.11	4.51	4.57
ASNS	NA	7.44	8.1	7.62	7.73
CD79A	NA	8.16	8.59	9.37	8.94
PRIM1	NA	6.05	7.01	6.3	5.68
IDUA	NA	4.65	4.2	4.15	4.5
GEMIN2	NA	5.46	5.3	5.07	5.28
ING3	NA	7.01	7.37	7.55	7.51
PIGF	NA	7.05	7.51	6.93	7.12
POM121/POM121C	NA	3.72	3.29	3.63	3.34
CCR1	NA	6.66	7.53	7.57	7.55
RBM19	NA	5.45	5.01	5.15	5.16
FPR1	NA	6.77	7.92	7.99	7.56
BORCS8-MEF2B	NA	8.6	7.5	8.4	8.56
NPM3	NA	5.55	5.7	5.7	5.79
GCAT	NA	6.45	6.32	6.15	6.48
CDC25C	NA	4.87	4.19	3.99	4.43
CD58	NA	6.87	7.35	8.16	7.49
QPCT	NA	7.25	7.84	6.67	5.71
ITGB3BP	NA	6.71	7.61	7.23	7.38
PSPH	NA	5.2	4.85	5.1	5.48
PCMT1	NA	8.35	8.86	9.07	9.31
STK17B	NA	5.7	7.13	7.16	6.61
TIMM8A	NA	5.42	4.84	5.25	5.01
AREG	NA	2.59	2.84	2.24	2.34
DOP1B	NA	3.12	3.32	3.22	2.95
EGR2	NA	7.15	8.06	6.82	6.82
ACYP1	NA	5.93	6.81	5.93	6.25
POU2AF1	NA	12.09	11.81	11.75	12.08
LCP2	NA	5.37	6.67	6.3	6.06
LCP2	NA	5.41	6.03	5.98	5.34
PITRM1	NA	6.93	6.65	7.17	6.88
CDC14A	NA	1.72	1.77	1.92	2.01
RBL1	NA	5.47	4.86	4.62	4.89
SNTB2	NA	6.76	5.97	6.42	6.46
STIL	NA	6.7	6.19	6.26	6.56
USP13	NA	6.27	5.94	6	6.2
SH2B2	NA	8.48	8.46	8.95	8.64
FXYD1	NA	3.39	3.76	3.54	3.27
CHEK1	NA	5.35	5.61	6.56	6.11
SMAD3	NA	3.83	4.1	4.16	3.76
SMAD3	NA	3.64	3.84	3.92	4.08
RECK	NA	3.33	4.09	4.13	4.01
ACAT1	NA	6.66	7.62	7.04	7.03
FES	NA	4.83	5.45	6.2	6.29
OVGP1	NA	3.81	4.45	4.02	4.2
H2AX	NA	9.5	9.14	10.2	10.39
ZNF211	NA	5.13	4.97	4.74	5.27
ATF2	NA	3.49	3.4	3.61	3.36
SAC3D1	NA	8.43	8.16	7.54	8.39
PIGB	NA	4.96	5.24	5.56	5.6
ILRUN	NA	4.06	3.91	4.09	3.83
ISG15	NA	9.07	10.16	8.65	9.06
TESK2	NA	4.48	4.62	4.84	4.84
GZMA	NA	7.21	6.82	7.27	6.73
CRYM	NA	4.76	4.65	4.54	4.67
ZNF821	NA	4.49	4.9	4.25	4.67
BTK	NA	7.74	7.32	8.28	8.27
GABPB1	NA	2.94	2.8	3.08	2.91
AIFM1	NA	7.12	6.86	7.63	7.54
GSPT2	NA	6.95	7.08	7.58	7.57
TRAF6	NA	5.01	5.12	5.3	5
FXN	NA	4.32	4.48	4.62	4.21
PYGM	NA	3.35	3.35	3.22	3.52
CEP43	NA	4.91	5.22	5.19	5.19
RASGRP1	NA	7.62	7.96	8.37	8.4
SMURF2	NA	6.65	6.44	6.52	6.61
TRAF1	NA	7.45	6.79	7.24	7.4
ALAS1	NA	6.78	7.48	7.09	6.77
AOAH	NA	6.27	6.41	5.61	5.41
LY75	NA	10.09	9.05	9.26	9.08
APOM	NA	4.12	4.1	4.27	4.32
UBFD1	NA	5.5	6.35	5.41	5.25
PCDHGC3	NA	6.49	6.52	6.36	6.31
ITGB7	NA	5.66	5.92	5.74	5.7
F8	NA	4.61	5.31	4.78	4.62
CD8A	NA	6.47	6.6	7.52	7.09
OGG1	NA	6.79	7.22	7.02	7.3
DDX18	NA	6.73	6.93	6.54	6.34
EREG	NA	2.03	1.93	1.9	1.97
GSR	NA	6.13	6.55	6.26	6.11
BIK	NA	9.01	7.2	9.55	9.2
ZC3H11A	NA	8.07	8.09	8.57	8.77
TMED9	NA	9.7	9.5	9.19	8.98
MARCO	NA	6.03	5.64	6.92	7.17
CD2	NA	7.64	7.23	7.83	7.79
YTHDC2	NA	2.52	2.61	2.91	2.78
JAK2	NA	4.5	5.87	5.55	5.56
NME6	NA	5.56	4.84	6.26	5.86
SPIB	NA	8.34	8.1	8.88	8.69
ZBTB16	NA	4.08	4.14	3.76	4.3
SETBP1	NA	5.02	4.54	4.25	4.41
HK3	NA	5.84	6.13	5.79	5.9
ACSM3	NA	2.12	2.09	2.36	2.33
IL6R	NA	4.79	4.81	5.51	5.3
DNAJA3	NA	5.86	6.22	6.74	6.62
H4C3	NA	8.59	8.64	8.72	8.27
FASTKD2	NA	2.62	2.52	2.53	3.04
CD84	NA	7.76	7.92	6.91	6.49
IL15	NA	2.75	3.87	2.97	2.79
ADAM28	NA	5.49	6.11	5.92	5.75
CCDC22	NA	6.92	6.62	6.22	6
HCP5	NA	7.14	7.07	6.38	6.41
GINS1	NA	6.53	7.12	7.55	7.69
CXCR5	NA	5.96	5.97	5.65	5.67
GABPB1	NA	5.24	5.34	5.49	5.16
SLAMF1	NA	7.77	8.47	7.3	7.46
PTGIR	NA	6.72	7.38	6.04	6.02
MPHOSPH9	NA	5.69	5.15	5.63	5.38
CD180	NA	8.2	8.99	8.42	8.22
YAF2	NA	3.18	3.49	4.85	4.23
ZNF136	NA	6.56	6.06	6.3	6.3
KPNA5	NA	2.05	2.32	2.25	2.23
CCDC9	NA	5.16	4.5	4.46	4.83
CCR7	NA	7.21	8.26	7.64	7.77
IDS	NA	6	6.41	6.07	5.72
PDK3	NA	6.54	6.57	6.56	6.22
KIF14	NA	6.91	6.64	6.7	7.02
DUSP8	NA	5.01	3.8	3.83	4.15
CFP	NA	6.24	6.74	7.11	6.92
PF4	NA	3.93	4.06	3.9	3.87
MYBPC2	NA	3.08	3.34	2.92	2.95
FGF9	NA	2.8	2.69	2.4	2.51
USP6	NA	5.15	4.96	5.32	5.26
COMMD4	NA	6.64	6.55	7.03	6.77
TBCCD1	NA	4.71	4.58	5.02	4.53
PTPA	NA	6.8	6.78	6.7	6.69
EEF1AKNMT	NA	5	5.21	5.07	5.08
TLE3	NA	3.87	4.06	4.41	4.54
CDK17	NA	2.77	2.75	3.19	2.62
RCC1	NA	5.6	5.99	6.58	6.5
PML	NA	4.31	4.02	4.59	4.22
AIM2	NA	9.49	8.72	10.03	9.69
RAB30	NA	3.14	3.28	4.15	3.58
SMARCA2	NA	7.15	7.81	7.51	7.37
THUMPD1	NA	7.67	7.43	7.66	7.94
PHF20	NA	5.61	5.54	5.64	5.92
ZNF571	NA	2.08	2.56	2.43	2.32
ZMYM5	NA	4.21	3.94	4.26	4.09
GP1BB	NA	3.04	2.75	2.58	2.94
APMAP	NA	7.56	7.75	7.21	7.32
GLRX	NA	8.82	8.89	9.21	8.96
GZMK	NA	7.64	7.41	7.88	7.29
SKIL	NA	2.16	2.52	2.19	2.01
ZNF165	NA	1.96	2.97	2.88	2.76
IL7	NA	2.65	3.71	2.79	2.87
TFEC	NA	6.69	7.34	6.76	6.6
NDUFB1	NA	10.83	11.28	10.85	10.88
CD3G	NA	5.3	5.27	5.75	5.51
ZNF430	NA	6.7	6.69	6.8	6.78
CGGBP1	NA	5.95	6.45	6.16	5.77
HRK	NA	3.35	3.42	2.85	3.31
GH1	NA	3.39	3.4	3.5	3.39
GH1	NA	3.19	3.38	3.61	3.66
GNG7	NA	4.72	4.77	4.98	4.81
ZNF253	NA	2.56	2.6	2.8	2.66
CRTAM	NA	5.12	4.46	4.12	4.51
GNA13	NA	2.54	2.59	2.7	2.34
ELK4	NA	2.37	2.25	2.47	2.67
H4C5	NA	4.45	4.45	3.98	4.14
CXCR6	NA	4.75	4.7	4.61	4.9
HSPH1	NA	9.05	9.6	9.5	9.31
SCN4A	NA	5.08	4.41	4.72	4.91
CCR6	NA	2.29	3.05	2.26	2.74
CCR5	NA	8.45	8.34	8.39	8.6
TSC22D3	NA	4.46	5.02	5.64	4.77
BCL2	NA	3.63	3.84	3.24	3.42
CCDC106	NA	5.92	5.74	5.6	5.91
KRT10	NA	6.15	6.22	6.4	6.32
NLRP3	NA	2.54	3.28	3.05	2.98
SLC25A11	NA	5.88	6.22	6.56	5.66
LILRB1	NA	6.19	6.44	6.38	5.75
ADGRE1	NA	5.48	5.45	5.26	5.4
HNRNPH3	NA	7.06	6.46	7.09	7.52
PFDN5	NA	10.78	10.9	10.49	10.37
IL12A	NA	2.08	2.36	2.3	2.27
HMMR	NA	8.89	8.74	8.55	8.69
ZZEF1	NA	3.2	3.13	2.91	2.92
LEPR	NA	2.23	2.34	2.36	2.36
SOX5	NA	2.44	2.81	2.88	2.69
HBP1	NA	2.26	2.03	2.15	2.28
CDK11B	NA	5.87	5.68	6.31	6.16
SNUPN	NA	7.19	7.53	7.79	8.07
MEIS2	NA	5.94	5.89	5.22	5.24
ATP5MC3	NA	9.81	10.6	9.97	9.43
CNPPD1	NA	5.31	5.43	5.35	5.3
ZNF189	NA	6.92	7.36	6.57	6.86
GIPC1	NA	6.27	6.03	6.12	6.19
EXOSC10	NA	7.13	7.1	7.19	7.64
BCS1L	NA	6.39	6.14	6.45	6.47
ABCF2	NA	3.46	2.98	3.17	3.19
RPGR	NA	4.15	4.63	4.86	4.75
TNFRSF13B	NA	4.13	4.38	4.24	4.12
BLNK	NA	8.39	7.98	8.69	8.81
PDIA6	NA	8.81	9.54	9.39	8.5
ZNF304	NA	1.91	2.31	1.99	1.95
METTL7A	NA	8.95	9.17	10.31	10.06
PQBP1	NA	7.54	7.86	7.22	7.3
LRP2BP	NA	2.33	2.38	2.34	2.24
PSMD9	NA	9.19	8.45	8.35	8.44
ATP6AP1	NA	8.37	8.59	8.44	8.63
ABCB4	NA	2.92	2.92	2.99	2.95
ID3	NA	6.15	5.42	6.49	6.04
CENPF	NA	6.9	6.7	7.64	7.4
BNIP1	NA	5.06	4.78	4.41	4.93
SMPD4	NA	5.91	5.66	6.43	6.53
LNPEP	NA	4.21	4.61	4.25	3.97
CSNK1D	NA	7.04	6.41	6.79	6.58
PRKCB	NA	5.09	5.63	5.02	4.82
CD8B	NA	4.91	5.6	5.25	5.3
CHP1	NA	3.61	3.35	3.84	3.24
ACOT7	NA	6.52	6.93	7.06	7.18
UTY	NA	3.33	3.45	3.05	3.25
GH1	NA	4.26	4.3	4.15	4.09
GH1	NA	3.77	3.42	3.72	3.67
TTC3	NA	7.76	8.09	7.95	8.12
AP2S1	NA	7.65	7.63	8.2	8.16
SIK1/SIK1B	NA	5.21	4.07	6.11	6.36
AURKA	NA	8.29	8.14	8.04	8.79
EDRF1	NA	3.53	3.51	3.38	3.53
CPVL	NA	5.83	6.2	5.97	5.26
TRAPPC10	NA	3.64	4.02	4.59	4.36
RASGRP2	NA	4.27	4.64	5.61	5.85
ADAM28	NA	5.33	5.12	3.6	4.35
HLA-DRB1	NA	10.37	10.79	10.14	9.14
GPI	NA	9.06	9.06	9.73	9.11
TECR	NA	7.14	6.78	7.3	7.47
UGT8	NA	3.41	3.53	3.4	3.32
GCDH	NA	5.9	5.87	5.72	5.96
RAD50	NA	6.4	6.84	5.82	5.86
H3C1	NA	2.45	2.9	2.21	2.17
EZR	NA	7.29	6.64	8.16	7.64
PDIA6	NA	8.68	9.69	9.42	8.61
PARP1	NA	9.12	8.81	9.56	9.41
CD24	NA	6.39	8.18	6.43	6.32
PDIA4	NA	7.83	7.87	7.08	7.43
TTC3	NA	6.16	6.85	7.09	6.71
TTC3	NA	2.95	3.44	3.63	2.69
ST13	NA	7.15	8.53	8.46	8.28
DDOST	NA	8.6	8.83	8.97	8.27
PRDX1	NA	10.88	11.28	10.84	10.6
HSPA8	NA	10.59	11.51	11.7	11.46
RPN2	NA	9.1	9.27	9.64	8.95
CCT5	NA	8.73	8.98	9.49	9.48
TKT	NA	9.5	10.2	9.91	9.73
EIF5	NA	8.48	8.06	8.33	7.8
NRDC	NA	8.18	8.49	8.18	8.44
NDUFV1	NA	9.74	9.23	9.03	9.39
RBM39	NA	7.94	7.96	8.32	8.06
EIF2S2	NA	8.78	9.41	9.41	9.29
CDC42	NA	8.25	8.57	7.68	7.6
SUMO2	NA	11.09	11	10.95	10.92
EIF3I	NA	8.3	8.62	9.18	8.37
ATIC	NA	8.59	8.93	9.28	9.25
UBE2I	NA	4.91	4.84	5.02	5.21
TSC22D3	NA	7.29	8.63	9.25	9.46
ANKHD1/ANKHD1-EIF4EBP3	NA	6.94	6.59	7.08	6.79
CSNK1D	NA	7.61	7.1	7.42	7.5
PSMD11	NA	4.16	3.38	4.73	4.6
KLHDC3	NA	6.73	6.89	6.47	6.57
SMARCA4	NA	9.59	8.13	9.03	9.43
MCM7	NA	8.84	9.03	8.46	8.8
PSMA6	NA	9.82	10.56	10.39	10.19
HMGB2	NA	10.54	10.87	11.44	11.43
COMT	NA	6.64	7.66	7.44	7.3
CDK16	NA	5.96	5.82	6.4	6.54
ATXN10	NA	4.42	5.02	4.93	4.83
ATXN10	NA	8.4	9	9.24	9.18
TMED3	NA	7.04	7.72	7.02	7.11
CAND1	NA	7.48	7.57	8.46	8.38
VDAC3	NA	10.32	10.16	10.37	10.47
ESYT1	NA	7.5	7.46	7.73	7.73
TXN	NA	8.3	10.02	9	8.75
CSNK1A1	NA	4.18	4.22	5.02	5.18
PAK2	NA	5.76	5.61	6.48	5.94
IDI1	NA	8.01	8.71	8.38	8.49
H1-0	NA	6.47	6.79	5.85	5.76
DUSP6	NA	5.68	7.1	7.35	7.12
DDX18	NA	9.52	9.68	9.45	9.67
DDX18	NA	7.27	7.86	7.37	7.04
ATP6V1D	NA	8.32	8.82	7.54	7.59
ATP6V1D	NA	8.24	8.83	8.14	7.97
GGA2	NA	5.75	5.18	6.48	6.23
NADK	NA	8.59	8.29	8.91	9.19
NXF1	NA	6.89	6.14	7.32	7.32
CYFIP1	NA	7.15	8	6.94	6.55
SEPHS1	NA	5.04	5.39	5.55	5.79
TGFBR2	NA	6.17	6.44	6.74	5.94
LARP4B	NA	6.62	6.02	6.67	6.65
DUT	NA	5.1	6.25	6.3	6.27
DUT	NA	11	10.75	11.62	11.59
KLF6	NA	6.79	7.05	7.33	8.01
AK2	NA	6.99	7.78	7.65	7.49
UROD	NA	8.6	8.99	7.89	8.24
ATP5MC1	NA	8.84	8.94	8.91	8.76
ERI3	NA	5.56	5.18	5.52	4.97
TUBB4B	NA	9.34	9.41	9.86	9.98
TCF12	NA	6.7	7.19	7.51	7.61
KDM2A	NA	5.14	4.67	5.58	5.42
PPIG	NA	8.01	8.11	7.72	7.75
PPIG	NA	5.67	6.1	5.94	5.99
SEPTIN8	NA	6.22	5.81	6.41	6.42
SLC25A11	NA	7.98	7.18	6.7	6.66
TRIO	NA	5.01	5.13	5.7	4.99
TRIO	NA	5.14	4.97	5.4	5.73
MAGED1	NA	8.18	8.52	8.61	8.48
DNAJB6	NA	5.37	7.02	7.26	7.2
OSER1	NA	5.57	6.04	5.52	5.83
TUBB	NA	9.66	10.1	10.45	10.11
COPS7A	NA	7.18	7.4	7.59	7.7
CADM1	NA	5.63	6.11	7.09	7.29
DYRK1A	NA	7.67	8.07	8.19	8.31
MDH2	NA	9.53	9.73	9.4	9.17
PSMB8	NA	8.37	8.58	9.07	8.55
RALGDS	NA	5.91	6.56	6.68	6.6
NCOA3	NA	7.4	6.51	6.69	6.38
TXN2	NA	8.6	8.92	8.16	8.62
PCDHGA1	NA	6.45	6.48	6.32	6.02
CORO1A	NA	10.6	10.61	10.74	10.51
GBA	NA	5.79	5.43	5.14	4.96
HBP1	NA	5.82	7.01	6.06	5.71
NHP2	NA	9.81	9.7	9.31	8.9
RNF5	NA	6.68	7.71	7.08	6.82
CDKN1B	NA	7.49	7.21	7.49	7.13
QDPR	NA	6.07	7	7.49	7.32
COMMD4	NA	7.6	7.51	7.88	7.91
TM9SF1	NA	5.32	5.66	5.65	5.09
TAX1BP3	NA	9.53	9.06	8.57	8.75
ITPA	NA	7.9	7.93	8.21	8.24
CENPF	NA	5.51	4.54	5.27	5.45
QRICH1	NA	6.31	6.39	7.13	6.99
SEC23IP	NA	5.49	5.53	6.3	5.8
NDUFAF3	NA	6.87	7.99	7.37	7.24
DHX38	NA	5.66	5.86	6.06	6.27
MBOAT7	NA	5.75	6.07	5.52	5.67
RABGGTB	NA	6.13	6.85	6.76	6.68
IRS2	NA	4.88	4.62	4.69	4.77
IRS2	NA	5.56	5.56	6.02	5.61
WDR46	NA	6.92	6.54	6.43	6.85
MEF2C	NA	8.34	9.08	9.1	8.65
MEF2C	NA	8.45	8.9	7.8	7.27
OSBPL2	NA	6.24	6.27	6.03	6.47
NDUFA2	NA	9.98	10.28	9.6	9.72
DCTN5	NA	6.29	5.97	6.56	6.34
EMG1	NA	7.86	8.04	7.99	8.04
NFKB1	NA	6.11	6.41	7.26	6.79
ABCF2	NA	5.93	6.11	6.71	6.53
TUBA1C	NA	11.61	11.45	12.38	12.24
HARS2	NA	6.76	6.79	6.68	6.89
METTL3	NA	6.66	7.33	7.66	7.82
VPS45	NA	6.67	6.47	6.38	6.41
NAB1	NA	8.25	8.74	7.98	8.28
ISCA1	NA	5.33	6.48	5.93	5.64
NSDHL	NA	4.94	5.96	5.83	5.75
PRKD2	NA	7.36	6.75	7.04	7.3
PPM1B	NA	7.36	7.48	7.37	7.58
POLR2H	NA	8.16	8.55	8.22	8.37
BNIP2	NA	6.33	6.76	6.34	5.89
ULK1	NA	5.79	4.7	5.24	5.38
PSIP1	NA	9.73	9.7	9.6	9.65
PI4K2A	NA	5.97	6.24	6.39	6.32
MAF	NA	4.79	5.44	5.01	4.92
RUNX1	NA	7.42	7.06	6.74	7.04
PLPBP	NA	7.05	7.58	7.4	6.91
PAPOLA	NA	7.56	8.26	7.74	7.59
KIF2C	NA	8.51	8.08	7.96	8.14
TRAPPC10	NA	5.51	5.06	5.73	6.11
FZR1	NA	5.96	5.52	5.6	5.55
IFI35	NA	7.58	7.18	6.49	6.5
PHF20	NA	7.62	7.14	7.36	7.69
PATZ1	NA	5.98	5.94	6.15	6.43
RHOBTB2	NA	5.53	5.53	6.08	5.98
HTATIP2	NA	7.69	8.66	6.69	6.89
WDR18	NA	6.6	6.74	6.45	6.84
AURKB	NA	6.81	5.75	6.9	6.63
MKNK1	NA	6.56	6.67	6.78	6.84
TMX1	NA	8.51	8.88	9.11	8.92
CENPX	NA	7.46	7.25	7.29	7.5
SNRK	NA	5.77	6.37	6.82	6.88
NSL1	NA	8.55	8.29	8.16	7.99
OSBPL1A	NA	2.95	3.16	2.72	2.84
CELF1	NA	7.67	7.41	7.44	7.77
CEACAM1	NA	6.88	5.47	5.19	5.41
PSMC5	NA	8.9	8.43	8.3	8.73
RPA3	NA	8.88	8.73	8.59	8.68
DPAGT1	NA	5.8	5.74	5.96	6.14
POLR2F	NA	7.18	7.57	7.32	7.32
RAB27A	NA	7.82	7.71	8.25	8.03
GSTZ1	NA	7.07	6.58	6.02	6.05
APOL1	NA	7.62	7.27	6.81	7.12
HIP1R	NA	4.48	4.35	5.21	5.13
RGL1	NA	7.88	6.94	7.87	8.09
CIR1	NA	4.66	5.34	4.42	4.71
LDLRAD4	NA	2.95	3.5	3.38	3.2
LDLRAD4	NA	2.73	3.45	3.05	2.81
ACOX1	NA	5.32	5.55	5	4.61
SLC1A4	NA	7.37	7.06	7	6.9
CD74	NA	11.99	11.53	11.68	10.97
FBXW2	NA	5.57	5.97	5.47	5.46
BUB1	NA	6.48	6.79	7.04	7.01
CDKN2A	NA	5.31	5.17	5.02	4.72
ICE1	NA	7.16	6.76	6.94	7.05
CDC16	NA	7.39	7.46	7.52	7.8
CETN3	NA	7.36	8.18	7.55	7.29
TRAC	NA	7.99	8.12	8.36	8.08
CRY1	NA	3.79	3.72	3.04	3.18
SMAGP	NA	2.54	2.84	2.4	2.84
CBLB	NA	6.52	6.06	6.72	6.6
PRKCB	NA	5.88	6.21	5.6	4.62
CCDC93	NA	6.41	5.35	5.34	5.79
CCDC93	NA	3.82	3.44	4.05	4.11
CCHCR1	NA	6.64	6.4	6.16	6.38
PIGK	NA	5.61	6.39	5.27	4.83
HMMR	NA	5.36	5.64	6.65	6.17
SLC35D1	NA	3.4	3.7	4.37	4.26
CDKN3	NA	5.81	7.4	7.46	7
HLA-DRB4	NA	3.89	4.25	4.39	3.72
NCKAP1L	NA	8.36	7.96	8.87	7.84
SCAPER	NA	4.13	4.38	4.1	4.12
SPAST	NA	6.55	6.51	6.19	6.69
NR1D2	NA	3.68	3.74	4.15	3.24
ADAM19	NA	7.03	6.84	6.85	6.66
CD24	NA	9.52	10.88	8.87	8.94
RRM2	NA	9.09	9.27	9.83	9.53
HMGN4	NA	8.32	8.38	8.51	8.4
ERAP1	NA	6.56	6.56	7.19	6.45
CASP6	NA	4.94	6.54	5.41	5.21
CNPY2	NA	6.22	7.44	7.48	6.86
CNPY2	NA	6.78	7.22	6.97	7.04
PRKAA1	NA	4.2	4.6	3.86	3.5
PPP3CB	NA	6.65	6.23	7.35	7.5
TBL3	NA	6.95	6.6	6.8	7.15
HLA-DQB1	NA	6.67	5.91	6.15	4.67
ARNTL	NA	4.76	4.78	4.28	4.17
CDT1	NA	5.39	5.27	5.73	5.44
MKRN1	NA	6.98	7.23	6.78	6.75
BTN3A2	NA	6.76	6.48	6.88	6.51
RAD51C	NA	6.63	7.48	6.85	7.09
PSME3	NA	7.27	6.8	7.14	6.95
RELA	NA	4.23	4.1	4.83	4.13
SELPLG	NA	7.85	7.84	6.74	6.96
SPC25	NA	5.28	5.86	5.99	6.2
ITSN2	NA	8.65	8.68	9.05	9.22
AIF1	NA	8.07	8.79	8.5	7.97
C3AR1	NA	5.76	7	7.04	6.33
DHTKD1	NA	5.48	4.95	5.6	5.38
DUT	NA	10.16	10.16	11.92	11.54
CD300A	NA	6.3	7.57	7.29	7.52
RIPK1	NA	3.83	3.33	4.67	4.55
STAT1	NA	8.53	7.22	7.81	8.24
ABCB1	NA	2.38	2.34	2.63	2.61
ABCB1	NA	3.48	3.65	3.07	3.74
TCL1A	NA	3.69	4.2	4.23	4.01
CD247	NA	5.88	5.69	6.07	6.09
IDH2	NA	6.84	7.44	7.85	7.86
TPI1	NA	4.32	4.23	3.56	3.63
TPX2	NA	6.55	6.62	8.04	7.33
HAUS3	NA	5.94	6.19	6.58	6.66
CACNA1D	NA	5.69	4.58	4.95	5.51
HNRNPH3	NA	6.63	6.26	6.91	7.16
NLRP1	NA	6.04	4.68	5.04	5.77
INVS	NA	6	5.84	5.46	5.93
RPL39L	NA	5.71	5.83	4.87	4.96
BANF1	NA	8.81	8.92	9.78	9.38
MBP	NA	6.76	6.95	6.44	6.18
TBC1D22A	NA	5.88	5.71	5.39	5.96
ATP5PD	NA	9.67	10.38	10.17	10.16
GZMB	NA	7.87	6.62	6.56	6.84
TRA2B	NA	6.08	5.45	6.42	6.48
FKBP1A	NA	5.44	6.39	5.33	5.1
GABPA	NA	3.44	3.2	4.01	3.72
BIN1	NA	5.91	5.69	6.15	6.24
BIN1	NA	3.3	3.69	4.19	3.82
CNOT4	NA	2.43	2.67	2.54	2.59
CDC42	NA	3.4	3.37	3.74	3.9
CDKN2D	NA	3.75	3.69	4.05	3.69
RUFY3	NA	7.3	6.63	6.62	6.75
RGS13	NA	9.55	10.45	10.75	10.36
ZMYM2	NA	2.72	2.67	3.49	2.72
SEC23B	NA	7.26	7.18	7.46	7.29
TNFSF13	NA	7.26	7.06	6.56	6.53
GZMH	NA	7.43	6.93	7.18	7.26
CLK4	NA	7.91	6.89	6.84	6.87
MTSS1	NA	2.45	2.43	2.19	2.03
ELF2	NA	5.15	5.35	5.14	4.97
ACSM3	NA	2.4	2.43	2.35	2.35
MTX1	NA	7.79	7.78	7.6	7.68
H2BC8	NA	7.06	6.58	6.27	6.78
P2RX1	NA	3.96	4.11	4.13	4.07
CHEK2	NA	5.3	5.79	6.11	5.99
RORA	NA	2.61	3.37	2.61	2.57
SCN3A	NA	2.43	2.16	1.98	2.22
OGFR	NA	6.38	6.61	6.66	6.85
P2RX5	NA	7.16	6.66	7.33	7.68
TANK	NA	1.82	2.56	2.67	1.85
PSMD4	NA	8.42	9.07	8.36	8.41
SERBP1	NA	10.5	10.58	10.6	10.79
CDK11A	NA	4.54	4.16	4.4	4.34
CTBP2	NA	7.25	7.37	7.38	7.23
CDK1	NA	5.39	6.46	6.68	6.14
LIMK2	NA	5.59	5.6	5.68	5.57
HNRNPH3	NA	6.85	6.47	7.09	7.4
GBAP1	NA	8.11	7.69	6.41	6.84
GTF3C2	NA	3.26	3.13	3.68	3.55
UBXN1	NA	4.46	3.59	3.28	4
KLHL20	NA	3.55	3.43	3.56	3.42
LAIR1	NA	6.84	6.99	7.43	6.77
TTC3	NA	7.63	8	8.23	8.14
RGPD3 (includes others)	NA	4.58	6.44	5.05	4.91
TRIM5	NA	4.78	4.59	4.05	4.25
CDC14A	NA	3.18	2.23	2.71	2.78
CDC14A	NA	2.18	2.72	2.35	2.52
DAB2	NA	6.03	6.3	6.34	5.91
MXD4	NA	4.25	3.88	5.19	4.92
NUP98	NA	6.42	6.03	6.62	6.18
BACH1	NA	2.9	2.81	2.55	2.43
VPS41	NA	6.56	6.44	6.14	6.36
EPM2A	NA	2.96	3.04	3.2	3.19
CD44	NA	4.86	5.62	5.92	4.7
RAB27A	NA	8.04	7.87	8.32	8.24
TSC22D2	NA	2.04	2.23	2.41	2.28
ARNTL	NA	2.95	2.63	2.95	2.74
SMAD1	NA	6.98	8.15	7.07	7.35
NCR3	NA	2.93	3.62	3.3	2.95
PDHB	NA	8.01	8.4	8.36	8.27
MGLL	NA	7.2	7.27	7.55	7.7
SLC6A6	NA	3.38	3.76	3.5	3.96
AP2S1	NA	9.35	9.23	9.19	9.55
PDIA4	NA	6.71	7.58	8.14	7.46
TBCD	NA	7.15	6.64	6.13	6.48
TUBA1B	NA	12.5	12.53	13.24	13.01
NCK1	NA	6.42	7.11	6.87	6.61
GAS7	NA	5.4	5.17	5.19	4.97
WASHC2A/WASHC2C	NA	7.78	7.8	7.79	7.45
SUMO1	NA	10.17	10.06	10.01	10.19
TUBA1B	NA	12.45	12.5	13.24	13.07
AURKC	NA	3.22	3.79	3.48	3.46
ABCG1	NA	3.86	3.69	3.27	2.99
NR4A1	NA	4.12	3.88	4.21	4.37
GH1	NA	2.67	2.95	2.95	2.86
TXNRD2	NA	5.29	5.23	5.32	5.7
ICOSLG/LOC102723996	NA	2.59	2.66	2.45	2.38
KDM5B	NA	4.63	4.85	4.83	4.25
ZNF638	NA	7.86	8.37	8.42	8.47
NRF1	NA	3.81	3.95	4.3	4.14
UBE3A	NA	8.21	8.64	7.86	8.32
PDE4B	NA	2.39	3.61	3.87	2.8
MCAM	NA	6.63	5.65	7.16	7.72
CASP1	NA	6.46	7.72	6.24	6.12
KIF2C	NA	4.48	5.11	5.42	4.87
FGFR1	NA	6.8	7.02	6.22	6.64
RPS6KB1	NA	3.25	4.07	4.97	4.44
MRPS11	NA	7.52	7.8	6.86	7.05
RARA	NA	4.2	3.68	3.89	3.76
PSMD4	NA	9.41	9.65	8.85	9.28
KLF6	NA	4.04	3.62	4.22	4.16
IL13RA1	NA	4.79	5.94	6.29	5.5
GSS	NA	6.18	6.47	6.25	6.42
SKAP2	NA	3.67	3.82	4.42	3.75
IGKC	NA	4.84	4.61	5.24	4.61
IGKC	NA	4.65	5.06	6.32	4.53
IGKV1-17	NA	3.45	3.69	4.86	3.46
HLA-DQB1	NA	7.19	7.26	6.47	5.3
DYNC1I2	NA	7.49	8.57	8.27	8.03
EID1	NA	7.06	7.22	6.73	6.8
PCLAF	NA	7.02	5.98	7.05	6.66
TUBB	NA	10	10.49	10.72	10.37
POLR2L	NA	9.62	9.74	9.09	9
TUBA1C	NA	11.58	11.38	12.46	12.23
NDUFS7	NA	8.85	8.62	7.73	7.91
SLC25A17	NA	6.12	6.09	6.35	6.22
TXNDC9	NA	7.42	7.6	7.54	7.45
CACYBP	NA	8.03	9.21	8.81	8.99
AP2A2	NA	7.38	7.07	7.12	7.3
SRSF1	NA	10.46	10.11	10.61	10.68
FYB1	NA	5.13	5.61	6.06	5.48
NLRP1	NA	4.45	3.76	4.79	4.88
NLRP1	NA	4.36	3.07	4.23	4.58
FZR1	NA	3.91	3.78	3.49	3.42
IGLJ3	NA	3.57	4.18	4.87	3.75
CAPN3	NA	2.36	2.5	2.77	2.82
TRAF4	NA	2.98	3.22	3.28	3
HNRNPA3	NA	9.99	9.98	10.01	10.09
HNRNPA3	NA	8.2	8.19	8.55	8.74
HNRNPA3	NA	8.01	8.25	8.58	8.62
PRRC2C	NA	5.04	4.23	5.22	4.77
PRRC2C	NA	8.07	7.46	8.71	8.97
IPO5	NA	8.45	8.41	8.39	8.34
RAB7A	NA	7.78	7.98	8.02	8.15
ARPC5	NA	8.82	9.37	9.5	8.85
ACTG1	NA	12.67	12.67	12.71	12.73
ACTG1	NA	12.7	12.72	12.76	12.82
ACTG1	NA	11.65	11.91	12.69	12.37
H3-3A/H3-3B	NA	5.77	6.48	6.44	6.93
SZRD1	NA	6.95	6.9	6.83	6.7
MKI67	NA	7.01	6.02	7.09	7.09
MKI67	NA	7.73	6.43	7.14	7.82
WIPF2	NA	7.17	6.71	6.83	7.15
PDXDC1	NA	6.2	6.49	6.34	6.26
TPGS2	NA	5.92	6.37	6.55	5.77
MYL6	NA	12.71	12.86	12.63	12.64
GRINA	NA	7.36	7.74	7.59	6.98
CAV1	NA	6.38	6.75	5.91	5.86
MGAT5	NA	7.6	6.83	7.28	7.74
POLDIP3	NA	7.09	6.49	6.89	6.7
KPNA6	NA	5.7	5.25	5.31	5.37
SLC39A14	NA	6.68	7.12	6.41	6.57
STX12	NA	7.7	8.04	7.72	8.1
JPT2	NA	7.12	7.67	8.32	8.37
TRIM27	NA	7.42	7.7	7.1	7.46
NIPA2	NA	8.23	8.68	8.5	8.2
EIF1	NA	9.2	10.1	10.12	10
ATP2B4	NA	6.01	6.27	6.49	5.95
LARP1	NA	9.48	8.41	9.65	9.64
MCM4	NA	5.97	6.65	7.56	6.88
PLEKHM2	NA	6.27	5.73	5.98	5.8
AP2A2	NA	7.45	7.03	7.1	7.35
AK2	NA	5.7	6.94	7.54	6.99
PNISR	NA	7.76	7.76	8.2	8.28
PNISR	NA	5.49	5.18	5.29	6.15
KCTD12	NA	7.59	7.94	8.58	7.59
KCTD12	NA	8.32	8.99	8.79	8.25
IL6ST	NA	4.51	4.91	5.27	5.05
TMEM87A	NA	6.1	6.67	6.28	6.14
TMEM87A	NA	7.09	7.7	6.91	7.24
PREPL	NA	5.88	6.06	6.22	6.32
PREPL	NA	3.22	3.56	3.3	3.22
PSME4	NA	7.32	7.43	7.14	7.53
PSME4	NA	5.46	5.32	5.23	5.36
EIF1	NA	2.95	3.03	4.72	4.48
PLPP3	NA	8.42	7.79	7.53	7.42
EIF1	NA	9.29	10.28	10.4	10.17
COQ9	NA	6.42	7.15	7.1	7.04
ASXL1	NA	6.74	5.81	6.7	6.71
POLR2M	NA	4.08	4.42	4.22	3.96
POLR2M	NA	5.31	5.45	6.05	6.21
CAMKK2	NA	7.25	7.81	7.71	7.69
GALNT10	NA	4.92	4.72	3.84	3.94
PBXIP1	NA	5.82	5.45	5.58	5.34
TMEM97	NA	6.4	7.65	7.61	7.26
TMEM97	NA	7.32	7.97	7.43	7.51
TMEM97	NA	7.15	7.99	7.82	7.7
ANKRD12	NA	4.91	5.73	5.43	5.35
FNBP1	NA	10.12	10.15	10.37	10.56
HIPK1	NA	5.71	5.71	6.03	5.23
PSMD14	NA	7.93	8.87	8.95	8.7
NEK9	NA	7.03	6.7	6.81	6.79
RTF1	NA	6.71	7.07	6.79	6.83
CHMP7	NA	7.09	7.34	7.47	7.7
SEL1L3	NA	9.81	9.43	9.6	9.4
TUBB	NA	10.25	10.45	10.65	9.97
FAM98A	NA	8.52	8.16	8.18	8.52
GNS	NA	8.94	8.52	8.12	8.08
MYO1D	NA	6.27	5.95	5.81	5.22
MXD4	NA	5.7	5.46	5.71	5.63
KHNYN	NA	6.04	5.71	6.04	5.95
ACTG1	NA	11.62	11.9	12.27	12.16
WASHC2A/WASHC2C	NA	7.63	7.8	7.92	7.4
MYH10	NA	8.14	7.49	6.69	6.84
FEM1B	NA	3.74	4.23	4.46	3.62
GART	NA	7.11	7.47	6.76	6.78
ATP6V0A1	NA	7.3	6.82	7.26	7.57
VGLL4	NA	7	6.99	7.28	7.44
EEF1AKNMT	NA	6.73	6.88	6.65	6.59
EEF1AKNMT	NA	5.51	5.22	5.26	5.54
IMP4	NA	9.09	9.43	9.48	9.5
PDLIM5	NA	6.83	7.78	7.72	7.31
PDCD11	NA	7.28	6.34	7.01	7.4
RBM38	NA	7.62	7.89	7.86	7.78
GRPEL1	NA	6.52	6.9	6.6	6.52
TRIM33	NA	5.2	5.47	5.45	5.12
KBTBD2	NA	6.6	6.68	6.37	6.78
NEDD4L	NA	4.88	5.68	5.02	5.73
SECISBP2L	NA	6.09	6.24	6.39	6.16
HNRNPDL	NA	6.78	6.66	7.38	7.17
YTHDC1	NA	7.74	7.8	8.48	8.6
SPRED2	NA	5.88	6.05	7.38	6.95
RMND5A	NA	3.81	4.22	4.39	4.26
SPECC1L	NA	6.84	6.98	7.22	7.57
TPM4	NA	7.53	8.25	7.29	7.3
GPATCH8	NA	5.51	5.66	6.05	5.49
KDM4B	NA	8.11	8.11	7.94	8.28
MAPK1IP1L	NA	2.77	2.81	3.64	2.77
ATRN	NA	5.05	5.07	4.75	4.56
PDE8A	NA	4.45	4.51	5	4.68
PDE8A	NA	3.71	4.3	4.53	4.87
DOCK9	NA	6.22	5.68	6.85	6.99
CDC34	NA	7.02	6.94	6.8	7.37
PHIP	NA	7.39	7.98	7.75	8.57
BRD3	NA	5.75	5.73	5.81	5.82
ZNF451	NA	5.52	6.21	6.07	6.53
BOP1	NA	7.28	7.25	8.28	8.31
SMCHD1	NA	5.1	5.82	6.01	5.67
SMCHD1	NA	4.92	6.06	6.07	5.56
SMCHD1	NA	4.95	6.05	6.7	6.57
GAPDH	NA	12.36	13.02	12.71	12.34
PDCD4	NA	6.21	7.02	5.74	6.17
MRPS31	NA	7.79	8.23	8.92	9.03
MRPS31	NA	7.84	8.24	9.08	8.85
DTX4	NA	5.46	5.57	5.15	4.86
RCOR1	NA	6.21	5.65	5.85	5.64
BTN3A2	NA	6.12	6	5.95	6.16
STX7	NA	8.31	8.33	8.23	8.55
STX7	NA	8.12	8.5	8.47	8.68
WWP1	NA	4.58	4.9	4.7	4.79
TUBA1B	NA	11.95	11.95	12.84	12.58
LHFPL2	NA	6.95	6.88	6.1	5.85
FKBP15	NA	8.83	8.46	7.96	7.75
TIPARP	NA	6.62	6.81	6.56	6.63
SMURF1	NA	4.55	4.18	4.78	4.7
TBL2	NA	7.34	7.47	7.33	7.49
PIK3CB	NA	6.37	6.8	6.38	6.66
KDM3A	NA	6.5	7.3	7.07	7.24
PCCB	NA	6.61	7.47	6.47	6.06
CRY2	NA	5.28	5.35	5.06	5.47
RNF4	NA	7.68	7.35	7.76	7.75
PNPLA2	NA	4.62	4.64	4.9	4.63
LARP4	NA	7.47	7.83	8.46	8.17
PAPOLA	NA	8.76	8.97	8.87	8.86
SREK1	NA	7.25	7.23	8.33	8.38
ANKRD46	NA	5.68	7.14	6.58	6.24
GM2A	NA	9.85	9.84	9.22	9.18
ARHGAP19	NA	6.59	6.38	6.62	6.17
ANKS1A	NA	5.87	5.77	5.82	6.05
PPP1R16B	NA	7.74	7.41	7.7	7.67
ZEB1	NA	5.92	5.61	5.73	5.33
TCF7L2	NA	6.92	6.82	7.09	7.34
ZEB1	NA	7.33	7.1	7.04	7.13
TLE3	NA	5.34	4.65	4.81	5.15
TLE3	NA	4.4	4.41	5.44	5.4
ZBTB18	NA	5.95	6.19	6.41	6.55
C1orf216	NA	5.74	6.4	5.65	6.14
TBC1D2B	NA	6.7	6.51	6.6	6.58
NFATC2IP	NA	7.59	6.57	7.35	7.56
JAM3	NA	5.48	4.89	3.96	4.27
DMXL2	NA	6.89	7.51	7.92	7.4
IGHM	NA	4.66	4.85	4.28	4.05
CKAP5	NA	6.25	6.1	7	6.69
DDX52	NA	5.38	4.86	4.99	5.24
ABRAXAS2	NA	4.43	4.95	4.95	4.25
POLD3	NA	5.6	6.08	5.91	6.31
UBXN7	NA	7.58	6.58	7.43	7.14
RRP1B	NA	4.55	4.53	4.93	5.16
SOS2	NA	6.14	6.76	6.24	5.77
WDR7	NA	5.67	6.18	6.08	6.37
SUPV3L1	NA	5.48	6.06	6.17	6.4
RECQL	NA	8.28	8.04	8.21	8.18
UBXN2B	NA	5.76	5.87	6.25	5.84
CEMIP	NA	5.64	6.75	6.58	5.96
SLC5A3	NA	7.95	8.78	8.73	8.62
MGA	NA	5.62	5.32	5.38	5.2
SLC9A8	NA	5.49	4.34	5.6	6.03
DYRK4	NA	5.98	6.51	6.03	6.11
POLR2I	NA	7.83	7.89	7.96	7.97
PAM	NA	6.17	6.99	6.88	7.11
ACTG1	NA	12.59	12.64	12.67	12.65
KANK1	NA	7.49	7.47	9.09	8.56
FANCI	NA	7.64	7.45	8.03	8.24
FANCI	NA	7.36	6.79	7.16	7.35
TPI1	NA	10.82	11.02	11.08	10.81
NEDD4	NA	2.96	3.08	3.23	2.98
THUMPD1	NA	6.92	6.73	6.92	6.66
ROCK1	NA	7.84	8.61	8.15	8.03
PRKCA	NA	6.79	6.29	6.49	6.55
AIF1	NA	7.81	8.57	8.19	7.82
ACTR3	NA	12.1	11.91	12.16	12.31
ACTR3	NA	9.74	10.14	10.58	10.48
TSR3	NA	7.71	7.81	6.89	7.67
PIKFYVE	NA	6.07	5.29	6.63	6.67
SLC43A3	NA	7.46	7.9	7.92	7.77
UBE3A	NA	6.39	6.3	6.38	6.62
GCSH	NA	6.24	7.24	7.34	7.48
KDM6B	NA	4.08	3.12	5.14	4.72
TSTD2	NA	6.33	5.84	6.08	5.96
SENP5	NA	5.38	5.62	5.89	6.09
SNAPC5	NA	7.1	7.32	7.17	7.35
ACTG1	NA	12.67	12.66	12.73	12.72
SIK2	NA	4.74	4.61	4.58	4.78
BBIP1	NA	3.63	4.45	3.77	3.72
PPM1B	NA	6.31	6.23	6.46	6.55
CCNA2	NA	7.62	7.52	8.06	8.14
PDE8B	NA	5.55	6.47	7.36	7.11
KNOP1	NA	4.62	4.49	4.59	4.64
TMEM251	NA	5.6	6.63	5.75	5.32
SMC2	NA	6.47	7.04	6.05	6.11
MARCHF3	NA	3.75	3.93	3.88	3.79
TP53BP1	NA	4.7	4.73	4.85	4.92
CTSB	NA	7.7	6.57	8.1	7.04
CTSB	NA	11.22	9.83	10.84	10.76
RAP1GAP2	NA	2.78	2.89	3.14	3.11
JUN	NA	3.76	3.58	3.39	3.89
CYLD	NA	5.41	5.83	5.97	5.75
VAMP1	NA	6.65	6.66	6.91	7.33
NEK1	NA	4	4.62	4.32	4.53
MDH2	NA	5.27	5.67	5.53	5.32
HAUS7	NA	7.07	6.39	6.93	7.29
TP73-AS1	NA	4.57	4.37	4.01	4.38
GTF2H5	NA	6.89	7.79	7.72	7.55
ERI2	NA	4.89	5.78	5.05	5.41
SFMBT1	NA	5.56	5.23	5.11	5.53
HIBCH	NA	7.35	7.17	7.4	7.79
ZBTB1	NA	5.73	6.17	6.62	6.48
ATAD2B	NA	4.73	4.88	4.89	4.87
AKAP10	NA	5.71	5.14	5.6	5.27
RPN2	NA	11.06	10.71	10.45	10.7
PHLPP2	NA	3.84	4.01	4.78	4.53
EDRF1	NA	7.75	7.19	7.15	7.1
RUFY3	NA	7.16	6.72	7.21	7.28
GAPDH	NA	12.03	12.79	12.4	11.99
KAZN	NA	3.7	3.58	3.71	3.75
PPWD1	NA	4.77	4.84	5.44	5.62
SNED1	NA	3.34	3.13	3.05	3.18
RPN2	NA	11.13	10.71	10.46	10.75
PTPN18	NA	7.85	7.77	8.07	8.38
LIN37	NA	6.08	6.54	6.06	6.57
ZNF688	NA	5.89	6.06	5.64	5.93
HLA-DPA1	NA	4.79	4.34	5.49	4.72
SON	NA	5.18	5.53	6.38	5.96
CD3D	NA	7.92	7.78	7.55	7.41
LDHB	NA	11.54	11.74	11.84	11.59
KPNA4	NA	5.56	5.71	5.75	5.44
EIF4E2	NA	4.33	3.97	4.16	4.27
CASP4	NA	4.16	3.65	3.84	4.1
OIP5	NA	4.97	5.75	5.48	4.89
ELOA	NA	5.97	6.09	6.19	6.46
EMG1	NA	4.3	4.11	4.45	4.79
CLCC1	NA	5.36	5.25	5.39	5.49
ENOSF1	NA	5.62	5.39	5.96	6.42
TUBA1B	NA	12.02	12.07	12.94	12.64
EXOSC7	NA	6.95	6.23	6.05	6.67
ZNF75D	NA	4.58	4.47	4.77	4.77
SLC1A1	NA	6.74	6.49	9.27	8.98
IGHD	NA	2.66	3.59	3.13	2.74
PMS1	NA	6.28	6.23	6.82	7.24
DIPK1A	NA	8.24	8.76	7.26	7.38
RSBN1	NA	5.87	6.06	5.74	5.7
MLX	NA	7.76	7.93	7.98	7.88
SECTM1	NA	6.87	6.52	7.04	6.69
SMARCA4	NA	8.38	7.29	7.79	8.21
TUBB4B	NA	9.64	9.48	9.79	9.99
COX4I1	NA	5.27	4.57	4.59	5.31
RBMX	NA	8.6	8.91	8.7	8.18
ZNF638	NA	8.11	8.34	8.55	8.73
NGDN	NA	6.51	7.1	7.07	7.14
CAP1	NA	8.94	9.33	9.78	9.39
CAMKK2	NA	9.15	8.36	9.8	9.63
STARD5	NA	4.01	3.78	3.81	3.64
DNAJC24	NA	5.24	5.68	5.2	5.48
ACTB	NA	13.2	13.34	13.52	13.67
SUMO2	NA	12.03	11.99	12.21	12.01
TM2D1	NA	7.86	7.74	7.35	7.23
FAM149B1	NA	3.44	3.75	3.63	3.38
MRPL23	NA	8.82	8.9	8.49	8.65
H2AZ1	NA	10.7	11.49	11.44	11.15
NKG7	NA	7.83	8.15	7.59	7.25
NIPBL	NA	7.24	6.81	7.6	7.43
PSMC3IP	NA	6.17	5.75	5.88	6.27
CRYBG3	NA	4.67	4.65	4.56	4.49
ZAP70	NA	5.49	6.05	5.36	5.82
SSBP1	NA	3.9	4.75	4.86	4.91
TBC1D31	NA	5.57	5.62	5.04	5.5
TF	NA	3.11	2.73	2.91	2.9
PARP2	NA	5.26	5.59	5.27	5.42
SHMT2	NA	7.22	6.78	6.75	7.14
SHMT2	NA	9.81	9.94	10.06	10.46
MAX	NA	3.69	3.49	3.49	3.78
RBM8A	NA	7.19	7.13	7.52	7.07
ATP5F1C	NA	4.14	3.19	3.63	3.6
POLR2D	NA	5.5	5.18	5.35	5.74
PPBP	NA	2.12	2.88	2.23	2.24
ELOVL5	NA	5.15	4.86	5.43	6.1
SUN1	NA	2.74	3.13	2.83	3.24
FH	NA	7.18	7.25	7.34	7.57
RYK	NA	3.07	3.36	4.02	3.53
ARF6	NA	8.97	8.65	8.94	8.99
KHDRBS1	NA	4.3	4.19	4.18	4.35
NUP88	NA	3.31	3.04	3.18	3.14
DGCR2	NA	6.05	5.73	5.56	6.05
PGGT1B	NA	3.42	3.83	3.77	3.93
SLC25A17	NA	5.02	5.27	4.84	5.33
C1QBP	NA	9.24	9.22	9.5	9.35
PIN4	NA	8.29	8.69	7.74	8.32
CDC42	NA	3.28	3.22	3.83	3.97
EIF5B	NA	2.71	2.36	2.68	2.85
JUND	NA	2.8	3.36	4.44	3.91
HSP90AA1	NA	12.52	12.54	12.74	12.85
ATPAF2	NA	4.26	3.61	3.75	4.21
ALOX5	NA	3.12	3.69	4.39	3.42
RASGRP2	NA	3.54	3.73	5.09	5.48
CTRL	NA	3.48	2.45	3.33	3.61
RFPL3S	NA	2.13	2.58	2.64	2.8
C4A/C4B	NA	6.61	6.84	6.47	6.8
MTMR6	NA	6.63	7.11	6.46	6.25
GLA	NA	8.67	8.23	8.58	8.83
BIN1	NA	6.06	5.74	6.15	6.14
NFKBIB	NA	5.15	5.49	5.46	5.27
BCAT1	NA	4.29	5.13	5	4.38
CAPN3	NA	2.49	2.06	2.62	2.53
BCLAF1	NA	6.24	6.31	6.61	6.23
SNX1	NA	6.48	7.2	7.33	7.1
XCL2	NA	3.77	3.98	3.42	3.6
ROCK1	NA	3.43	4.06	4.88	4.16
DDI2	NA	5.13	4.79	4.71	5.23
PRF1	NA	8.33	7.48	7.8	7.56
FBXW4P1	NA	3.94	4.18	3.65	4.04
RTN4	NA	8.8	9.01	8.9	8.81
COL4A3	NA	2.52	2.63	2.48	2.68
TP53I11	NA	3.39	3.05	3.39	3.23
TTLL5	NA	5.34	4.99	5.17	5.63
CLK1	NA	5.85	6.27	6.2	6.57
ALDOA	NA	11.37	11.54	11.47	11.29
MIR22HG	NA	4.53	4.96	4.21	4.38
TCF25	NA	3.81	3.76	3.29	3.14
ZNF200	NA	3.5	4.07	3.99	3.92
CCNB1	NA	8.3	8.3	8.55	8.19
ZNF394	NA	6.18	6.6	6.63	6.63
SLC46A3	NA	6.67	6.17	5.93	5.94
LRCH3	NA	7.48	7.11	7.49	7.78
ARMCX6	NA	10.23	10.31	10.47	10.74
SENP6	NA	3.29	3.6	3.52	4.15
SP140L	NA	6.05	5.91	6.22	6.28
CENPI	NA	6.35	5.06	5.34	5.23
YTHDC1	NA	2.85	3.26	3.61	3.11
ELK4	NA	3.38	3.19	3.28	3.4
SUCLG2	NA	6.59	6.8	6.16	6.68
GPSM3	NA	6.3	6.1	6.36	5.96
FBXO21	NA	3.16	3.25	2.92	3.19
APOM	NA	3.17	3.9	3.39	3.75
PRKAA1	NA	2.83	1.75	2.52	3.02
ATP9B	NA	5.04	4.71	4.77	4.68
WASHC2A/WASHC2C	NA	7.87	7.91	7.72	7.57
TMF1	NA	7.64	7.6	7.94	8.54
MAP3K9	NA	4.09	3.84	3.49	3.81
GLUL	NA	10.42	9.73	10.67	10.51
THAP9-AS1	NA	5.3	5.79	6.09	6.34
GRSF1	NA	5.2	5.79	6.28	6.31
RNF126	NA	6.15	6.29	6.07	6.29
AIF1	NA	8.51	9.11	8.83	8.46
EDRF1	NA	2.58	2.27	2.21	2.37
GRB2	NA	9.11	8.58	8.8	8.42
SDHC	NA	7.19	7.56	6.95	6.27
[truncated: 2,110 more rows]
