# Supplementary material for: Deciphering genes associated with diffuse large B-cell lymphoma with lymphomatous effusions: A mutational accumulation scoring approach
Source: Biomark Res. 2021 Oct 9;9:74. doi: 10.1186/s40364-021-00330-8 (PMC8504051; doi:10.1186/s40364-021-00330-8)
Supplement: Supplementary file 6 — Additional file 6. [file 40364_2021_330_MOESM6_ESM.xlsx]

## Sheet: CellCycleCtrlOfChromosomalRep
Cell Cycle Control of Chromosomal Replication (Inhibition)
Symbol	Synonym(s)	Entrez Gene Name	Affymetrix	Expr Fold Change	Location	Family	Drugs	Entrez Gene ID for Human	Entrez Gene ID for Mouse	Entrez Gene ID for Rat
CDC45	Cdc45i, CDC45L, CDC45L2, cell division cycle 45, LOC287961, MGORS7, PORC-PI-1	cell division cycle 45	204126_s_at	-6.21175	Nucleus	other		8318	12544	287961
CDC6	CDC18L, Cdc6-related, cell division cycle 6, HsCDC18, HsCDC6, MGORS5, p62(cdc6)	cell division cycle 6	203967_at	-8.21067	Nucleus	other		990	23834	360621
CDC7	AI597260, CDC7L1, CDC7-RELATED KINASE, cell division cycle 7, cell division cycle 7 (S. cerevisiae), HsCDC7, Hsk1, huCDC7, muCdc7	cell division cycle 7	204510_at	-9.00047	Nucleus	kinase	BMS-863233, TAK-931, LY3143921, NMS-1116354	8317	12545	360908
CDK	Cdks, cyclin-dependent kinase, Cyclin-Dependent Kinases, G1 CDK				Nucleus	group	RGB 286638, CDKI AT7519, cyclin-dependent protein kinase inhibitor, roscovitine, PF-06873600
CDT1	2610318F11Rik, AW545653, C76791, chromatin licensing and DNA replication factor 1, DUP, RIS2	chromatin licensing and DNA replication factor 1	228868_x_at	-9.84916	Nucleus	other		81620	67177	292071
CHK2	CDS1, Check2, checkpoint kinase 2, CHK2, hCds1, HUCDS1, LFS2, PP1425, RAD53	checkpoint kinase 2	210416_s_at	-2.71791	Nucleus	kinase	XL844	11200	50883	114212
DBF4	AA545217, ASK, CHIF, DBF4A, DBF4 zinc finger, LOC100912278, RGD1305854, ZDBF1	DBF4 zinc finger	204244_s_at	3.32879	Nucleus	kinase		10926	27214	312046
DNAPol	DNA Pol				Nucleus	complex	FF-10502, aphidicoline glycinate, zinc sulfate, DNA polymerase inhibitor, TAS-109
DNA damage					Other	function
DNA replication					Other	function
MCM					Nucleus	group
ORC					Nucleus	complex
ORC-CDC45-CDT1-MCM-RPA					Nucleus	complex
ORC1	AA545195, HSORC1, MmORC1, ORC1L, Origin recognition, origin recognition complex subunit 1, origin recognition complex, subunit 1, PARC1	origin recognition complex subunit 1			Nucleus	other		4998	18392	313479
ORC2	AU041563, ORC2L, origin recognition complex subunit 2, origin recognition complex, subunit 2	origin recognition complex subunit 2	235423_at	-2.67586	Nucleus	other		4999	18393	301430
ORC3	LAT, LATHEO, ORC3L, origin recognition complex subunit 3, origin recognition complex, subunit 3	origin recognition complex subunit 3			Nucleus	other		23595	50793	313138
ORC4	mMmORC4, ORC4L, Orc4l2, ORC4P, origin recognition complex subunit 4, origin recognition complex, subunit 4	origin recognition complex subunit 4			Nucleus	other		5000	26428	295596
ORC5	AL033327, MmORC5, ORC5L, ORC5P, origin recognition complex subunit 5, origin recognition complex, subunit 5, PPP1R117	origin recognition complex subunit 5	204957_at	-3.87045	Nucleus	other		5001	26429	362304
ORC6	6720420I10Rik, ORC6L, origin recognition complex subunit 6, origin recognition complex, subunit 6	origin recognition complex subunit 6	219105_x_at	-12.0629	Nucleus	other		23594	56452	291927
pre-RC	pre-RC				Nucleus	complex
RC					Nucleus	complex
RPA					Nucleus	complex
Slow S phase					Other	function

## Sheet: SUMOylation
SUMOylation pathway (Activation)
Symbol	Synonym(s)	Entrez Gene Name	Affymetrix	Expr Fold Change	Location	Family	Drugs	Entrez Gene ID for Human	Entrez Gene ID for Mouse	Entrez Gene ID for Rat	PubChem ID	HMDB ID	CAS ID
αSynuclein	AD AMYLOID, alphaSYN, alpha SYNUCLEIN, ASYN, NACP, PARK1, PARK4, PD1, synuclein alpha, synuclein, alpha, Synuclein-α, synuclein, α, α-Syn, α SYNUCLEIN	synuclein alpha			Cytoplasm	enzyme		6622	20617	29219
AMP	149022-20-8, [(2R,3S,4R,5R)-5-(6-aminopurin-9-yl)-3,4-dihydroxyoxolan-2-yl]methyl dihydrogen phosphate, 5'-adenylic acid, 5'-AMP, 61-19-8, adenosine-5-monophosphate, adenosine-5-phosphate, adenosine monophosphate, C10H14N5O7P				Other	chemical - endogenous mammalian					6083	HMDB0000045	149022-20-8
AP-1	activator protein-1, c-Jun				Nucleus	complex
Apoptosis					Other	function
AR	AIS, Andr, androgen receptor, AW320017, DHTR, HUMARA, HYSP1, KD, NR3C4, SBMA, SMAX1, Testosterone receptor, TFM	androgen receptor			Nucleus	ligand-dependent nuclear receptor	galeterone, nandrolone phenpropionate, cyproterone acetate/ethinyl estradiol, testosterone propionate, testosterone cypionate, EPI-506, drospirenone, methyltestosterone, AZD3514, TRC253, apalutamide, bicalutamide/goserelin, ostarine, fluoxymesterone/tamoxifen, GSK2881078, danazol, testosterone enanthate, darolutamide, fluoxymesterone, flutamide, testolone, oxymetholone, bicalutamide, bicalutamide…	367	11835	24208
Ask1	7420452D20Rik, APOPTOSIS SIGNAL REGULATED KINASE 1, ASK, ASK1, M3K5, MAPKKK5, MEKK5, mitogen-activated protein kinase kinase kinase 5, RGD1306565	mitogen-activated protein kinase kinase kinase 5	203836_s_at	2.82353	Cytoplasm	kinase	selonsertib	4217	26408	365057
ATP	[[(2R,3S,4R,5R)-5-(6-aminopurin-9-yl)-3,4-dihydroxyoxolan-2-yl]methoxy-hydroxyphosphoryl] phosphono hydrogen phosphate, 56-65-5, 9-beta-D-arabinofuranosyladenine 5'-triphosphate, 9-β-D-arabinofuranosyladenine 5'-triphosphate, adenosine 5'-(tetrahydrogen triphosphate), adenosine 5'-triphosphate, ATP, ATP4-, C10H16N5O13P3				Other	chemical - endogenous mammalian					5957	HMDB0000538	56-65-5
c-Myb	AI550390, Cmyb, c-myb CDS, efg, M16449, MYB proto-oncogene, transcription factor, myeloblastosis oncogene	MYB proto-oncogene, transcription factor	204798_at	-9.28563	Nucleus	transcription regulator		4602	17863
c/EBPα	CBF-A, CCAAT enhancer binding protein alpha, CCAAT/enhancer binding protein alpha, CCAAT/enhancer binding protein (C/EBP), alpha, CCAAT/enhancer binding protein (C/EBP), α, CCAAT enhancer binding protein α, CCAAT/enhancer binding protein α, CEBP, C/EBP-alpha, Cebp Alpha, C/EBP alpha P30, C/EBP alpha P42, CEBPα, C/EBP-α, C/EBP α P30, C/EBP α P42, C/ERB, DBPCEP, p42, Zinc Finger Homeobox 1b	CCAAT enhancer binding protein alpha			Nucleus	transcription regulator		1050	12606	24252
CBP	CBP, CBP-p300				Nucleus	group
Cbx4	chromobox 4, Hpc2, MPc2, NBP16, PC2	chromobox 4			Nucleus	transcription regulator		8535	12418	501403
Cell proliferation					Other	function
Cell motility					Other	function
Chip	0610033N24Rik, 2210017D18Rik, 2310040B03RIK, AW046544, CHIP, E3 U box, HSPABP2, NY-CO-7, SCA48, SCAR16, SDCCAG7, STIP1 homology and U-Box containing protein 1, UBOX1	STIP1 homology and U-box containing protein 1	233049_x_at	-2.42419	Cytoplasm	enzyme		10273	56424	287155
CoREST	5730409O11, 6720480E22Rik, AU042633, COREST, D12WSU95E, mKIAA0071, RCOR, REST corepressor 1, RGD1305743, Rocr1	REST corepressor 1	212612_at	2.61625	Nucleus	transcription regulator		23186	217864	102554884
CTBP	CTBP1/2				Nucleus	group
DAXX	BING2, DAP6, death-domain associated protein, EAP1, Fas death domain-associated protein, PML ASSOCIATED FACTOR	death domain associated protein	201763_s_at	-3.06312	Nucleus	transcription regulator		1616	13163	140926
DNA repair					Other	function
Dnmt3A	DNA Methyltransferase 3A, DNA methyltransferase 3 alpha, DNA methyltransferase 3 α, DNA MTase HsaIIIA, DNMT3A2, HESJAS, M.HsaIIIA, MmuIIIA, TBRS	DNA methyltransferase 3 alpha			Nucleus	enzyme		1788	13435	444984
DSB formationduring replication					Other	function
E-cadherin	AA960649, ARC-1, BCDS1, cadherin 1, Cadherin E, CD324, CDHE, CSEIL, ECAD, E-cadherin, L-CAM, Um, UVO, uvomorulin	cadherin 1			Plasma Membrane	other		999	12550	83502
E2					Cytoplasm	complex
Ets1	AI196000, AI448617, c-ets-1, D230050P06, E26 avian leukaemia oncogene 1, 5' domain, E26 avian leukemia oncogene 1, 5' domain, Etsoncb, ETS proto-oncogene 1, transcription factor, EWSR2, p42 ETS1, p54, TPL1, v-Ets, vs	ETS proto-oncogene 1, transcription factor			Nucleus	transcription regulator		2113	23871	24356
FAS	AI196731, ALPS1A, APO-1, APT1, CD95, CD95L, CD95 receptor, FAS1, FAS/APO1, Fas cell surface death receptor, FASTM, Fas (TNF receptor superfamily member 6), lpr, Receptor for Fas Ligand, Receptors for Fas Ligand, TNFR6, Tnf receptor member 6, TNFRSF6	Fas cell surface death receptor			Plasma Membrane	transmembrane receptor	monoclonal antibody 7C11, APO010	355	14102	246097
FASLG	ALPS1B, APT1LG1, APTL, CD178, CD95-L, FASL, Fas ligand, Fas ligand (TNF superfamily, member 6), gld, mFasL, Tnfl6, TNFSF6, TNLG1A	Fas ligand			Extracellular Space	cytokine	APG101	356	14103	25385
GDP	146-91-8, [(2R,3S,4R,5R)-5-(2-amino-6-oxo-1H-purin-9-yl)-3,4-dihydroxyoxolan-2-yl]methyl phosphono hydrogen phosphate, C10H15N5O11P2, guanosine 5'-(trihydrogen diphosphate), guanosine diphosphate				Other	chemical - endogenous mammalian					135398619	HMDB0001201	146-91-8
Genomeintegrity					Other	function
GR	GCCR, GCR, GCR alpha, GCRST, GCR α, Glucocorticoid receptor, Glucocorticoid receptor α-2, GR, GR-A, Gr alpha, Gr beta, GRL, Grl-1, Gr α, Gr β, nuclear receptor subfamily 3 group C member 1, nuclear receptor subfamily 3, group C, member 1, Type ii corticosteroid receptor	nuclear receptor subfamily 3 group C member 1	201865_x_at	3.53081	Nucleus	ligand-dependent nuclear receptor	dexamethasone/netupitant/palonosetron, bevacizumab/docetaxel/prednisone/thalidomide/zoledronic acid, beclomethasone, prednisone/thalidomide, methylprednisolone, aprepitant/dexamethasone/palonosetron, methylprednisolone/mycophenolate mofetil, alclometasone, carfilzomib/dexamethasone/rituximab, prednisone/tacrolimus, miconazole, cimetidine/dexamethasone/diphenhydramine, ciclesonide, exicorilant, L-…	2908	14815	24413
GTP	[[(2R,3S,4R,5R)-5-(2-amino-6-oxo-1H-purin-9-yl)-3,4-dihydroxyoxolan-2-yl]methoxy-hydroxyphosphoryl] phosphono hydrogen phosphate, 86-01-1, C10H16N5O14P3, GTP, guanosine 5'-(tetrahydrogen triphosphate), Mg-GTP				Other	chemical - endogenous mammalian					135398633	HMDB0001273	86-01-1
Hdac1	GON-10, HD1, HDAC, Hdac1-ps, histone deacetylase 1, KDAC1, LOC630524, MommeD5, RPD3, RPD3L1	histone deacetylase 1	201209_at	-5.32396	Nucleus	transcription regulator	pyroxamide, R 306465, bortezomib/vorinostat, OKI-179, tributyrin, trametinib/vorinostat, belinostat, mocetinostat, vorinostat, HDAC class I inhibitors, domatinostat	3065	433759	297893
Hdac2	D10Wsu179e, HD2, histone deacetylase 2, KDAC2, mRPD3, RGD: 619976, RPD3, YAF1, Yy1bp	histone deacetylase 2			Nucleus	transcription regulator	theophylline, trametinib/vorinostat, belinostat, domatinostat, vorinostat, histone deacetylase class II inhibitors, pyroxamide, chidamide, bortezomib/vorinostat, tributyrin	3066	15182	84577
IκBα	AI462015, EDAID2, I kappa B alpha, IkappaB α, IKBA, Ikb Kinase Alpha, Ikb Kinase α, IKBM, IkB α, I κ B α, I(κ)B(α), MAD-3, NF KAPPA beta alpha, NFKBI, NFKB inhibitor alpha, NFKB inhibitor α, NF κ β α, nuclear factor of kappa light polypeptide gene enhancer in B cells inhibitor, alpha, nuclear factor of κ light polypeptide gene enhancer in B cells inhibitor, α, pIkappaB α, RL/IF-1	NFKB inhibitor alpha	201502_s_at	2.64359	Cytoplasm	transcription regulator		4792	18035	25493
ISG20	1600023I01Rik, 2010107M23Rik, CD25, DnaQL, HEM45, HEM46, interferon stimulated exonuclease gene 20, Interferon Stimulated Gene 20kd, interferon-stimulated protein, IS320	interferon stimulated exonuclease gene 20			Nucleus	enzyme		3669	57444	293052
Jnk	JNK 54/46, Jnk p56, JNK/SAPK, JUN KINASE, p40, p47, Sapk/Jnk				Cytoplasm	group	JNK inhibitor, CC 401
Lsd1	1810043O07Rik, AA408884, AOF2, BHC110, CPRF, D4Ertd478e, KDM1, KIAA0601, LSD1, lysine demethylase 1A, lysine (K)-specific demethylase 1A, mKIAA0601, RGD1562975	lysine demethylase 1A			Nucleus	enzyme	INCB059872, IMG-7289, CC-90011, seclidemstat, GSK-2879552, RO7051790	23028	99982	500569
MDM2	1700007J15Rik, AA415488, ACTFS, hdm2, HDMX, LSKB, MDM2-A1, MDM2 proto-oncogene, MGC5370, Transformed 3t3 cell double minute 2, transformed mouse 3T3 cell double minute 2	MDM2 proto-oncogene	217542_at	-4.00694	Nucleus	transcription regulator	serdemetan, CGM097, APG-115, HDM201, idasanutlin, milademetan, ASTX295, ALRN-6924, BI 907828, AMG-232, MK-8242, RO6839921, RO-5045337, MI-773	4193	17246	314856
NF-κB	NF Kappa B, NF-kappaB p50/p52, NF-κB, NF-κB p50/p52				Nucleus	group
p53	bbl, BCC7, bfy, bhy, BMFS5, LFS1, p44, P53, P53 cellular tumour antigen, p53 tumor suppressor, transformation related protein 53, TRP53, tumor protein p53, tumour protein p53	tumor protein p53			Nucleus	transcription regulator	BI 907828, cenersen, kevetrin, azurin 50-77, eprenetapopt, ALT-801, COTI-2, CGM097	7157	22059	24842
PCNA	ATLD2, Pcna/cyclin, PCNAR, proliferating cell nuclear antigen	proliferating cell nuclear antigen	201202_at	-15.7251	Nucleus	enzyme		5111	18538	25737
Pi	14265-44-2, inorganic phosphate, O4P-3, P, phosphate, phosphate(3-), phosphate ion, Pi				Other	chemical - endogenous mammalian					1061	HMDB0001429	14265-44-2
Piasγ	Piasg, PIAS-gamma, PIASY, PIAS-γ, protein inhibitor of activated STAT 4, protein inhibitor of activated STAT, 4, ZMIZ6	protein inhibitor of activated STAT 4			Nucleus	transcription regulator		51588	59004	362827
Pias1	2900068C24Rik, DDXBP1, GBP, GU/RH-II, protein inhibitor of activated STAT 1, protein inhibitor of activated STAT, 1, ZMIZ3	protein inhibitor of activated STAT 1			Nucleus	transcription regulator		8554	56469	300772
PML	1200009E24Rik, AI661194, PP8675, promyelocytic leukaemia, promyelocytic leukemia, RGD1562602, RNF71, TRIM19	promyelocytic leukemia	206503_x_at	-2.71321	Nucleus	transcription regulator	arsenic trioxide	5371	18854	315713
PML nuclear body / POD					Nucleus	complex
PPi	14000-31-8, 2466-09-3, diphosphate, diphosphate(4-), inorganic pyrophosphate, O7P2-4, phosphonato phosphate, PPi, pyrophosphate ion				Other	chemical - endogenous mammalian					644102	HMDB0000250	2466-09-3
Ran	ARA24, Gsp1, GTPase Ran, RANGTPASE, RAN, member RAS oncogene family, Rasl2-9, RAS-like, family 2, locus 9, TC4	RAN, member RAS oncogene family			Nucleus	enzyme		5901	19384	84509
RanBP/RanGAP/Ubp9					Nucleus	complex
Ranbp2	A430087B05Rik, ADANE, AI256741, ANE1, IIAE3, NUP358, RAN binding protein 2, RGD1560047, TRP1, TRP2	RAN binding protein 2	201711_x_at	7.31065	Nucleus	enzyme		5903
Rangap1	C79654, Fug1, mKIAA1835, RANGAP, RAN GTPase activating protein 1, SD	Ran GTPase activating protein 1			Nucleus	other		5905	19387	362965
Rcc1	4931417M11Rik, AI326872, CHC1, RCC1-I, regulator of chromosome condensation 1, RENAL CELL CARCINOMA 1, SNHG3-RCC1	regulator of chromosome condensation 1	206499_s_at	-3.71278	Cytoplasm	other		1104	100088	682908
RFC					Nucleus	complex
Rho	GTPase Rho, Rho, RHO-GTPASE, Rho-like Gtpase				Cytoplasm	group	Rho GTPase inhibitor
RhoGDI	Rabgdi, RHO GUANINE NUCLEOTIDE DISSOCIATION INHIBITOR				Other	group
Rnf4	AU018689, GTRGEO8, RES4-26, ring finger protein 4, SLX5, SNURF	ring finger protein 4	212696_s_at	3.59253	Nucleus	transcription regulator		6047	19822	29274
Sae1	2400010M20Rik, 2610044L12Rik, AL033372, AOS1, AW743391, D7Ertd177e, HSPC140, SUA1, SUMO1 activating enzyme subunit 1, UBLE1A	SUMO1 activating enzyme subunit 1	217946_s_at	-4.98468	Cytoplasm	enzyme		10055	56459	308384
Sae2	AA986091, ARX, HRIHFB2115, LOC100505842, SAE2, UBA1, ubiquitin-like modifier activating enzyme 2, Ubl1a2, UBLE1B	ubiquitin like modifier activating enzyme 2			Cytoplasm	enzyme		10054	50995	308508
Senp	SUMO-specific protease				Other	group
Senp1	2310046A20Rik, D15Ertd528e, E330036L07RIK, SUMO1/sentrin specific peptidase 1, SUMO specific peptidase 1, SuPr-2	SUMO specific peptidase 1			Nucleus	peptidase		29843	223870	300193
Senp2	2310007L05RIK, 4930538C18Rik, AI646780, AW554757, AXAM, AXAM2, LOC78973, mKIAA1331, SMT3IP2, SUMO/sentrin specific peptidase 2, SUMO specific peptidase 2, SuPr-1	SUMO specific peptidase 2			Nucleus	peptidase		59343	75826	78973
Serbp1	1200009K13RIK, 9330147J08Rik, AL022786, CGI-55, CHD3IP, HABP4L, PAI1 binding, PAI1 MRNA binding, PAI-RBP1, SERPINE1 mRNA binding protein 1	SERPINE1 mRNA binding protein 1	217724_at	-4.25011	Cytoplasm	other		26135	66870
Sirt1	AA673258, SIR2, Sir2a, SIR2alpha, SIR2L1, Sir2 α, SIRT, sirtuin 1	sirtuin 1			Nucleus	transcription regulator	SIRT1 inhibitor III	23411	93759	309757
SMAD4	AW743858, D18Wsu70e, DPC4, JIP, MADH4, MYHRS, SMAD family member 4, Smaug1	SMAD family member 4	1565703_at	9.36643	Nucleus	transcription regulator		4089	17128	50554
Sp1	1110003E12RIK, AA450830, AI845540, Sp1-1, Sp1 transcription factor, Sp1 (trans spliced isoform), Trans-acting transcription factor 1	Sp1 transcription factor			Nucleus	transcription regulator		6667	20683	24790
SP100	A430075G10Rik, lysp100b, SP100 nuclear antigen, Speckled 100 kDa	SP100 nuclear antigen	237426_at	4.36203	Nucleus	transcription regulator		6672
SP3	D130027J01RIK, Sp3 transcription factor, SPR2, trans-acting transcription factor 3	Sp3 transcription factor	238035_at	10.2496	Nucleus	transcription regulator		6670	20687	367846
SUMO					Other	group	TAK-981
Sumo e1					Other	complex
TDG	E130317C12Rik, EG545124, Gm5806, hTDG, Jza1, JZA-3, Tdg-ps, Thymine-DNA glycosylase, thymine DNA glycosylase, pseudogene	thymine DNA glycosylase			Nucleus	enzyme		6996	21665|545124	114521
Transcriptionaltrans-repression					Other	function
Transcriptional repression bypolycomb complex					Other	function
Ubc9	5830467E05Rik, C358B7.1, F830028O17RIK, P18, SUMO E2, UBC9, UbcE2A, Ubce2i, Ubce9, ubiquitin-conjugating enzyme E2I	ubiquitin conjugating enzyme E2 I	208760_at	4.16986	Nucleus	enzyme		7329	22196	25573
Xiap	1110015C02RIK, Aipa, API3, APOPTOSIS INHIBITOR3, BIRC4, hIAP-3, IAP-3, ILP-1, MIHA, riap3, Xiap-4, X-linked inhibitor of apoptosis, XLP2	X-linked inhibitor of apoptosis	228363_at	-1.69643	Cytoplasm	enzyme	GDC-0152, idronoxil, BI-891065, birinapant, ASTX660, APG-1387, XIAP antisense oligonucleotide AEG35156, GDC-0917	331	11798	63879
Zeb1	3110032K11Rik, AREB6, BZP, DELTAEF1, [delta]EF1, FECD6, LOC100996668, MEB1, Nil2, NIL2A, PPCD3, Tcf18, TCF-8, TCP8, TF8, TRANSCRIPTION FACTOR 8, Tw, ZEB, ZFHEP, Zfhep2, ZFHX1A, Zfx1a, Zfx1ha, zinc finger E-box binding homeobox 1, [δ]EF1	zinc finger E-box binding homeobox 1	212758_s_at	3.15469	Nucleus	transcription regulator		6935	21417	25705
Zfp217	4933431C08Rik, AW987152, Gm562, ZABC1, Zfp217, ZINC FINGER protein 217	zinc finger protein 217			Nucleus	transcription regulator		7764	228913	311764

## Sheet: NER
NER Pathway (Inhibition)
Symbol	Synonym(s)	Entrez Gene Name	Affymetrix	Expr Fold Change	Location	Family	Drugs	Entrez Gene ID for Human	Entrez Gene ID for Mouse	Entrez Gene ID for Rat	PubChem ID	HMDB ID	CAS ID
6-4 PP	6-4 PP, 6-4PP dimer, P-PO dimer, pyrimidine (6-4) pyrimidone dimer				Other	chemical - endogenous mammalian					--	--
ADP	20398-34-9, [(2R,3S,4R,5R)-5-(6-aminopurin-9-yl)-3,4-dihydroxyoxolan-2-yl]methyl phosphono hydrogen phosphate, 58-64-0, 9-beta-D-arabinofuranosyladenine 5'-diphosphate, 9-β-D-arabinofuranosyladenine 5'-diphosphate, adenosine 5'-(trihydrogen diphosphate), adenosine diphosphate, C10H15N5O10P2				Other	chemical - endogenous mammalian					6022	HMDB0001341	20398-34-9
ATP	[[(2R,3S,4R,5R)-5-(6-aminopurin-9-yl)-3,4-dihydroxyoxolan-2-yl]methoxy-hydroxyphosphoryl] phosphono hydrogen phosphate, 56-65-5, 9-beta-D-arabinofuranosyladenine 5'-triphosphate, 9-β-D-arabinofuranosyladenine 5'-triphosphate, adenosine 5'-(tetrahydrogen triphosphate), adenosine 5'-triphosphate, ATP, ATP4-, C10H16N5O13P3				Other	chemical - endogenous mammalian					5957	HMDB0000538	56-65-5
CAF1					Nucleus	complex
CETN2	1110034A02Rik, AI326150, CALT, CALTRACTIN, CEN2, centrin 2	centrin 2			Nucleus	enzyme		1069	26370	84593
Chromatinremodeling					Other	function
Conformational modificationof DNA fragment					Other	function
COP9	CSN, Signalosome				Nucleus	complex
CPD	CPD, cyclobutane pyrimidine dimers, cyclobutane thymine dimers				Other	chemical - endogenous mammalian					--	--
CSA	2410022P04Rik, 2810431L23Rik, 4631412O06Rik, B130065P18RIK, CKN1, CSA, Csb, ERCC excision repair 8, CSA ubiquitin ligase complex subunit, excision repaiross-complementing rodent repair deficiency, complementation group 8, UVSS2	ERCC excision repair 8, CSA ubiquitin ligase complex subunit			Nucleus	transcription regulator		1161	71991	310071
CSA-CSB	CSA-CSB				Nucleus	complex
CSB	4732403I04, ARMD5, C130058G22RIK, CKN2, COFS, COFS1, CSB, CSB-PGBD3, ERCC6-PGBD3, ERCC excision repair 6, chromatin remodeling factor, excision repair cross-complementing rodent repair deficiency, complementation group 6, FLJ13497, LOC282965, POF11, RAD26, UVSS1	ERCC excision repair 6, chromatin remodeling factor			Nucleus	transcription regulator		2074	319955	306274
CUL4A	2810470J21Rik, AW495282, CUL4, Cullin 4a, RGD1563853	cullin 4A			Nucleus	other		8451	99375	361181
CUL4A-DDB1-RBX1	CRL4A, CUL4A-DDB1-RBX1, DDB1/Cul4A/Roc1				Nucleus	complex
DDB1	AA408517, damage-specific DNA binding protein 1, DDBA, DNA-damage-binding protein 1, p127-Ddb1, UV-DDB1, XAP1, XPCE, XPE, XPE-BF	damage specific DNA binding protein 1			Nucleus	other		1642	13194	64470
DDB1-DDB2					Nucleus	complex
DDB1-DDB2-CUL4A-RBX1	DDB1-DDB2-CUL4A-RBX1				Nucleus	complex
DDB2	2610043A19Rik, damage specific DNA binding protein 2, DDBB, UV-DDB2, XPE	damage specific DNA binding protein 2			Nucleus	other		1643	107986	100362121
DNAPolδ	DNA Pol delta, DNA Polymerase δ, DNA Pol δ				Nucleus	complex
DNAPolε	DNA Pol epsilon, DNA Polymerase ε, DNA Pol ε				Nucleus	complex
DNAPolκ	DINB1, DINP, DNA Polkappa, DNA polymerase kappa, DNA polymerase κ, DNA Polκ, POLQ, polymerase (DNA directed), kappa, polymerase (DNA directed), κ	DNA polymerase kappa			Nucleus	enzyme		51426	27015	171525
DNA ligation					Other	function
DNA fragmentsynthesis					Other	function
DNA Ligase					Nucleus	group
DNA Pol	DNA Pol				Nucleus	complex	FF-10502, aphidicoline glycinate, zinc sulfate, DNA polymerase inhibitor, TAS-109
EP300	A430090G16, A730011L11, E1A binding protein p300, KAT3B, MKHK2, p300, p300 HAT, RSTS2	E1A binding protein p300			Nucleus	transcription regulator	CCS1477	2033	328572	170915
ERCC1	COFS4, ERCC excision repair 1, endonuclease non-catalytic subunit, excision repair cross-complementing rodent repair deficiency, complementation group 1, RAD10, UV20	ERCC excision repair 1, endonuclease non-catalytic subunit	203719_at	-3.32303	Nucleus	enzyme		2067	13870	292673
ERCC2	AA407812, AU020867, AW240756, COFS2, CXPD, EM9, ERCC excision repair 2, TFIIH core complex helicase subunit, excision repair cross-complementing rodent repair deficiency, complementation group 2, LOC100361160, LOC100364929, Mhdarco15, RCO015, TFIIH, TFIIH p80, TTD, TTD1, XPD	ERCC excision repair 2, TFIIH core complex helicase subunit			Nucleus	enzyme		2068	13871	308415
ERCC3	BTF2, BTF2 p89, DNA repair protein complementing xp, ERCC excision repair 3, TFIIH core complex helicase subunit, excision repair cross-complementing rodent repair deficiency, complementation group 3, GTF2H, p89 TFIIH, RAD25, TFIIH, TTD2, XPB	ERCC excision repair 3, TFIIH core complex helicase subunit	202176_at	1.75625	Nucleus	enzyme		2071	13872	291703
Excision of nucleotide					Other	function
GTF2H2	BTF2, BTF2-p44, general transcription factor II H, polypeptide 2, general transcription factor IIH subunit 2, LOC100504302, p44, T-BTF2P44, TFIIH	general transcription factor IIH subunit 2	221540_x_at	-3.93128	Nucleus	transcription regulator		2966	23894	294693
GTF2H4	AW545633, BTF2 p52, general transcription factor 2H subunit 4, general transcription factor II H, polypeptide 4, general transcription factor IIH subunit 4, p52, TFB2, TFIIH	general transcription factor IIH subunit 4			Nucleus	transcription regulator		2968	14885	294236
Histone	HISTONES				Nucleus	group
HMGN1	high mobility group nucleosomal binding domain 1, high mobility group nucleosome binding domain 1, HMG-14, LOC100911295, non-histone chromosomal protein HMG-14-like	high mobility group nucleosome binding domain 1	200944_s_at	-1.89212	Nucleus	transcription regulator		3150	15312	360704|100911295
LIG1	AL033288, ATP-dependent DNA ligase I, DNA ligase 1, DNA ligase 1-like, ligase I, DNA, ATP-dependent, LigI, LOC100911727	DNA ligase 1			Nucleus	enzyme		3978	16881	81513|100911727
LIG3	D11Wsu78e, DNA LIGASE3, DNA LIGASE3 alpha, DNA LIGASE3 α, DNA LIGASE III, DNA LIGASE III beta, DNA LIGASE III β, LIG2, LIG3alpha, ligase III, DNA, ATP-dependent	DNA ligase 3	229861_at	2.59818	Nucleus	enzyme		3980	16882	303369
NEDD8	CDK8, NEDD8 ubiquitin like modifier, neural precursor cell expressed, developmentally down-regulated gene 8, Rub1, Similar to nedd8	NEDD8 ubiquitin like modifier	201840_at	-2.76542	Nucleus	enzyme		4738	18002	25490
Nucleosomeremodeling					Other	function
PCNA	ATLD2, Pcna/cyclin, PCNAR, proliferating cell nuclear antigen	proliferating cell nuclear antigen	201202_at	-15.7251	Nucleus	enzyme		5111	18538	25737
PCNA-CAF1	Postincision complex 4				Nucleus	complex
Postincision complex 2					Nucleus	complex
Postincision complex 3					Nucleus	complex
Postincision complex1					Nucleus	complex
Preincision complex 2					Nucleus	complex
Preincision complex 1 TCR NER					Nucleus	complex
Preincision complex 3					Nucleus	complex
preincision complex1					Nucleus	complex
RAD23B	0610007D13Rik, AV001138, HHR23B, HR23B, mHR23B, P58, RAD23 homolog B, nucleotide excision repair protein	RAD23 homolog B, nucleotide excision repair protein			Nucleus	other		5887	19359	298012
RBX1	1500002P15Rik, AA517855, BA554C12.1, Gm9840, LOC100046417, Rbx1-ps, ring-box 1, ring-box 1, pseudogene, RNF75, ROC1	ring-box 1			Cytoplasm	enzyme		9978	100043674
Recognition of DNA lesion					Other	function
RFC					Nucleus	complex
RNA Pol 2	POL II, Polymerase II, RNAP-II, RNA POL II, RPase2				Nucleus	complex	zinc sulfate
RNAPol2-ERCC6					Nucleus	complex
RNF111	ARK, ARKADIA, hRNF111, ring finger 111, ring finger protein 111	ring finger protein 111			Nucleus	enzyme		54778	93836	300813
RPA					Nucleus	complex
TFIIH					Nucleus	complex
TFIIS	GTF2S, LOC498453, S-II, similar to transcription elongation factor A 1 isoform 2, TCEA, TF2S, TFIIS, transcription elongation factor A1, transcription elongation factor A (SII) 1	transcription elongation factor A1			Nucleus	transcription regulator		6917	21399	362479|498453
UBE2i	5830467E05Rik, C358B7.1, F830028O17RIK, P18, SUMO E2, UBC9, UbcE2A, Ubce2i, Ubce9, ubiquitin-conjugating enzyme E2I	ubiquitin conjugating enzyme E2 I	208760_at	4.16986	Nucleus	enzyme		7329	22196	25573
UBE2N	1500026J17Rik, AL022654, BB101821, HEL-S-71, UBC1, UBC13, UbcH13, UBCHBEN, ubiquitin-conjugating enzyme E2N	ubiquitin conjugating enzyme E2 N			Cytoplasm	enzyme		7334	93765	116725
Unwinding ofDNA fragment					Other	function
USP7	2210010O09Rik, AA409944, AA617399, AU019296, AW548146, C80752, HAUSP, TEF1, ubiquitin specific peptidase 7, UBP7	ubiquitin specific peptidase 7	222032_s_at	4.02782	Nucleus	peptidase		7874	252870	360471
UVSSA	4933407H18Rik, D330017J19RIK, KIAA1530, LOC100133766, mKIAA1530, RGD1306371, UVSS3, UV-stimulated scaffold protein A	UV stimulated scaffold protein A			Nucleus	other		57654	71101	314061
UVSSA-USP7					Nucleus	complex
XAB2	0610041O14RIK, ATH55, AV025587, HCNP, HCRN, KIAA1177, NTC90, SYF1, XPA binding protein 2	XPA binding protein 2			Nucleus	other		56949	67439	245976
XPA	AI573865, xeroderma pigmentosum, complementation group A, Xeroderma pigmentosum group a correcting, XP1, XPAC, XPA, DNA damage recognition and repair factor	XPA, DNA damage recognition and repair factor			Nucleus	other		7507	22590	298074
XPC	p125, RAD4, xeroderma pigmentosum, complementation group C, XP3, XPCC, XPC complex subunit, DNA damage recognition and repair factor	XPC complex subunit, DNA damage recognition and repair factor			Nucleus	transcription regulator		7508	22591	312560
XPC-RAD23B-CETN2					Nucleus	complex
XPF	AI606920, ERCC11, Ercc4l1, ERCC excision repair 4, endonuclease catalytic subunit, excision repair cross-complementing rodent repair deficiency, complementation group 4, excision repair cross-complementing rodent repair deficiency, complementation group 4-like 1, FANCQ, LOC100365348, LOC100909753, LOC683847, LOC687284, LOC688631, RAD1, RGD1560340, XFEPS, XPF	ERCC excision repair 4, endonuclease catalytic subunit			Nucleus	enzyme		2072	50505	304719|360465
XPF-ERCC1					Nucleus	complex
XPG	COFS3, ERCC excision repair 5, endonuclease, ERCM2, Excision repair cross-complementing rodent repair deficiency,complementation group 5, UVDR, XPG, XPGC	ERCC excision repair 5, endonuclease			Nucleus	enzyme		2073	22592	301382
XRCC1	Irgq, RCC, SCAR26, X-ray repair complementing defective repair in Chinese hamster cells 1, X-ray repair cross complementing 1	X-ray repair cross complementing 1	203655_at	-1.97247	Nucleus	other		7515	22594	84495
XRCC1-LIG3					Nucleus	complex

## Sheet: CHK-CheckpointCtrl
Role of CHK Proteins in Cell Cycle Checkpoint Control (Inhibition)
Symbol	Synonym(s)	Entrez Gene Name	Affymetrix	Expr Fold Change	Location	Family	Drugs	Entrez Gene ID for Human	Entrez Gene ID for Mouse	Entrez Gene ID for Rat
Arrest in mitotic DNAdamage checkpoint					Other	function
ASCIZ	ASCIZ, ATM interactor, gpg6, KIAA0431, mKIAA0431, RGD1305781, ZNF822	ATM interactor	201854_s_at	2.12874	Nucleus	transcription regulator		23300	234776	315037
ATM	AI256621, AT1, ATA, ataxia telangiectasia mutated, ATC, ATD, ATDC, ATE, ATM serine/threonine kinase, C030026E19RIK, TEL1, TELO1	ATM serine/threonine kinase			Nucleus	kinase	AZD1390, AZD0156, M3541	472	11920	300711
ATR	ataxia telangiectasia and Rad3 related, Ataxia-telangiectasia-like, ATR serine/threonine kinase, FCTCS, FRP1, LOC100365674, LOC367198, LOC684113, MEC1, SCKL, SCKL1	ATR serine/threonine kinase			Nucleus	kinase	VX-803, RP-3500, berzosertib, BAY1895344, ceralasertib	545	245000	685055
BRCA1	BRCA1 DNA repair associated, BRCA1, DNA repair associated, BRCAI, BRCC1, breast cancer 1, early onset, BROVCA1, FANCS, PNCA4, PPP1R53, PSCP, RNF53	BRCA1 DNA repair associated	204531_s_at	-8.6638	Nucleus	transcription regulator		672	12189	497672
CDC2	CDC2, CDC28A, Cdc2a, CDC2 kinase, cyclin-dependent kinase 1, GROWTH-ASSOCIATED HISTONE H1 KINASE, p34, P34CDC2	cyclin dependent kinase 1	203213_at	-61.7129	Nucleus	kinase	AZD5438, zotiraciclib, alvocidib, AG 024322, milciclib, riviciclib, roniciclib, dinaciclib	983	12534	54237
CDC25A	CDC25A2, cell division cycle 25A, D9Ertd393e	cell division cycle 25A	204695_at	-11.1386	Nucleus	phosphatase		993	12530	171102
Cdc25C	CDC25, cdc25c-64, cell division cycle 25C, PPP1R60	cell division cycle 25C	205167_s_at	-3.56771	Nucleus	phosphatase		995	12532	307511
CDK2	A630093N05Rik, CDC2-RELATED KINASE, CDKN2, Cyclin A associated kinase, cyclin-dependent kinase 2, CYCLIN E ASSOCIATED KINASE, p33(CDK2)	cyclin dependent kinase 2	204252_at	-3.7386	Nucleus	kinase	AZD5438, CYC065, zotiraciclib, BMS-387032, roscovitine, CaM kinase II inhibitor, FN-1501, AG 024322, alvocidib, milciclib, roniciclib, dinaciclib	1017	12566	362817
Cell cyclearrest					Other	function
Chk1	C85740, checkpoint kinase 1, CHK1, rad27	checkpoint kinase 1	205394_at	-8.35419	Nucleus	kinase	UCN-01, prexasertib, GDC-0575, CCT245737, PF 00477736, MK-8776, CHK1 inhibitor, XL844, GDC-0425, cdc25C phosphatase (211-221)	1111	12649	140583
CHK2	CDS1, Check2, checkpoint kinase 2, CHK2, hCds1, HUCDS1, LFS2, PP1425, RAD53	checkpoint kinase 2	210416_s_at	-2.71791	Nucleus	kinase	XL844	11200	50883	114212
Chromatinassembly					Other	function
CLSPN	B130025E01, C85083, claspin, E130314M08RIK	claspin			Nucleus	other		63967	269582	298534
DNArepair					Other	function
DNA damage					Other	function
E2F					Nucleus	group
G1/S arrest					Other	function
G2/S phasearrest					Other	function
Homologousrecombination					Other	function
HUS1	hHUS1, HUS1 checkpoint clamp component	HUS1 checkpoint clamp component			Nucleus	kinase		3364	15574	498411
MDC1	6820401C03, AA413496, mediator of DNA damage checkpoint 1, mKIAA0170, NFBD1	mediator of DNA damage checkpoint 1			Nucleus	other		9656	240087	309595
MRE11	ATLD, HNGS1, MRE11A, MRE11A homolog A, double strand break repair nuclease, MRE11B, MRE11 homolog, double strand break repair nuclease	MRE11 homolog, double strand break repair nuclease			Nucleus	enzyme		4361	17535	64046
NBS1	ATV, AT-V1, AT-V2, NBS, NBS1, NIBRIN, P95	nibrin			Nucleus	other		4683	27354	85482
NBS1-Rad50-MRE11	MRE11-Rad50-NBS1, NBS1-Rad50-MRE11				Nucleus	complex
p21CIP1	CAP20, CDKI, CDKN1, CDKNA1, CIP1, cyclin-dependent kinase inhibitor 1A, cyclin-dependent kinase inhibitor 1A (P21), MDA-6, P21, p21Cip, p21CIP1, p21WAF, p21Waf1, Pzl Cyclin-Dependent Kinase Inhibitor, SDI1, UV96, WAF1	cyclin dependent kinase inhibitor 1A			Nucleus	kinase		1026	12575	114851
p53	bbl, BCC7, bfy, bhy, BMFS5, LFS1, p44, P53, P53 cellular tumour antigen, p53 tumor suppressor, transformation related protein 53, TRP53, tumor protein p53, tumour protein p53	tumor protein p53			Nucleus	transcription regulator	BI 907828, cenersen, kevetrin, azurin 50-77, eprenetapopt, ALT-801, COTI-2, CGM097	7157	22059	24842
PCNA	ATLD2, Pcna/cyclin, PCNAR, proliferating cell nuclear antigen	proliferating cell nuclear antigen	201202_at	-15.7251	Nucleus	enzyme		5111	18538	25737
PLK1	PLK, polo-like kinase 1, STPK13	polo like kinase 1			Nucleus	kinase	lipid encapsulated anti-PLK1 siRNA TKM-080301, onvansertib, GSK461364, TAK-960, MK1496, rigosertib, BI 2536, volasertib	5347	18817	25515
PP2A	protein PHOSPHATASE 2A, Protein Phosphatase Type2a				Cytoplasm	complex
RAD17	CCYC, HRAD17, MmRad24, R24L, RAD17 checkpoint clamp loader component, RAD17SP, RAD24	RAD17 checkpoint clamp loader component			Nucleus	enzyme		5884	19356	310034
RAD1	RAD9, RAD9 checkpoint clamp component A	RAD9 checkpoint clamp component A			Nucleus	enzyme		5883	19367	100361529
RAD17-RFC					Nucleus	complex
Rad50	hRad50, Mrell, NBSLD, RAD502, RAD50 double strand break repair protein, Rad50l	RAD50 double strand break repair protein	208393_s_at	-12.4235	Nucleus	enzyme		10111	19360	64012
Rad9-Rad1-Hus1					Nucleus	complex
RFC					Nucleus	complex
S-Phase					Other	function
TLK	TLK				Nucleus	group

## Sheet: p53
p53 Pathway (Inhibition)
Symbol	Synonym(s)	Entrez Gene Name	Affymetrix	Expr Fold Change	Location	Family	Drugs	Entrez Gene ID for Human	Entrez Gene ID for Mouse	Entrez Gene ID for Rat	PubChem ID	HMDB ID	CAS ID
β-catenin	armadillo, Beta-cat, beta CATENIN, beta-Ctnn, Bfc, CATENIN beta, catenin beta 1, catenin (cadherin associated protein), beta 1, catenin (cadherin associated protein), β 1, CATENIN β, catenin β 1, CATNB, CTNB1, CTNNB, CTNN beta, CTNN β, EVR7, Mesc, MRD19, NEDSDV, β-cat, β-catenin, β-Ctnn	catenin beta 1	223679_at	4.55515	Nucleus	transcription regulator	PRI-724	1499	12387	84353
14-3-3σ	14-3-3, 14-3-3 Sigma, 14-3-3 σ, ER, HME1, Mme1, Stratifin, YWHAS	stratifin			Cytoplasm	other		2810	55948	313017
AKT	AKT1/2/3, B/Akt, PKB, RAC-PK				Cytoplasm	group	MSC2363318A, ONC-201, AT13148, afuresertib, ipatasertib, SR-13668
Angiogenesis					Other	function
Apaf1	6230400I06RIK, Apaf1l, apoptotic peptidase activating factor 1, CED4, fog, mKIAA0413	apoptotic peptidase activating factor 1			Cytoplasm	other		317	11783	78963
Apoptosis					Other	function
ASPP					Nucleus	group
ATM	AI256621, AT1, ATA, ataxia telangiectasia mutated, ATC, ATD, ATDC, ATE, ATM serine/threonine kinase, C030026E19RIK, TEL1, TELO1	ATM serine/threonine kinase			Nucleus	kinase	AZD1390, AZD0156, M3541	472	11920	300711
ATR	ataxia telangiectasia and Rad3 related, Ataxia-telangiectasia-like, ATR serine/threonine kinase, FCTCS, FRP1, LOC100365674, LOC367198, LOC684113, MEC1, SCKL, SCKL1	ATR serine/threonine kinase			Nucleus	kinase	VX-803, RP-3500, berzosertib, BAY1895344, ceralasertib	545	245000	685055
Autophagy					Other	function
BAI1	adhesion G protein-coupled receptor B1, B830018M07Rik, BAI1, Brain-specific angiogenesis inhibitor 1, GDAIF, mKIAA4089, R75078	adhesion G protein-coupled receptor B1			Plasma Membrane	G-protein coupled receptor		575	107831	362931
BAX	Bcl2-associated X, BCL2 associated X, apoptosis regulator, BCL2-associated X protein, BCL2L4	BCL2 associated X, apoptosis regulator			Cytoplasm	transporter		581	12028	24887
Bcl-2	AW986256, B cell leukaemia/lymphoma 2, B cell leukemia/lymphoma 2, Bcl2 alpha, BCL2 apoptosis regulator, BCL2, apoptosis regulator, Bcl2 α, C430015F12Rik, D630044D05RIK, D830018M01RIK, LOC100046608, ORF16, PPP1R50	BCL2 apoptosis regulator	207005_s_at	5.00198	Cytoplasm	transporter	lapatinib/paclitaxel, paclitaxel/pertuzumab/trastuzumab, venetoclax, bortezomib/paclitaxel, gemcitabine/paclitaxel, paclitaxel/pembrolizumab, pelcitoclax, decitabine/venetoclax, LP-108, rituximab/venetoclax, chelerythrine, doxorubicin/paclitaxel, doxorubicin/lapatinib/paclitaxel/trastuzumab, ABT-737, afatinib/paclitaxel, SPC2996, BCL-2 blocker, paclitaxel/rituximab, paclitaxel/pembrolizumab/ramuc…	596	12043	24224
Bcl-xL	bBclxl, BCL2L, BCL2-like 1, BCLX, Bcl-X beta, Bclx gamma, BCL-XL/S, Bcl-X β, Bclx γ, PPP1R52	BCL2 like 1			Cytoplasm	other		598	12048	24888
Brca1	BRCA1 DNA repair associated, BRCA1, DNA repair associated, BRCAI, BRCC1, breast cancer 1, early onset, BROVCA1, FANCS, PNCA4, PPP1R53, PSCP, RNF53	BRCA1 DNA repair associated	204531_s_at	-8.6638	Nucleus	transcription regulator		672	12189	497672
c-Jun	Activator protein 1, AP-1, API-1, c-Fos, c-Jun, Junc, jun proto-oncogene, Jun proto-oncogene, AP-1 transcription factor subunit, LOC100288387, LOC100291417, LOC100293034, p39, v-Jun, V-jun Avian Sarcoma Virus 17 Oncogene Homolog, V-jun Sarcoma Virus 17 Oncogene Homolog	Jun proto-oncogene, AP-1 transcription factor subunit	201466_s_at	12.3377	Nucleus	transcription regulator		3725	16476	24516
CABC1	4632432J16Rik, ADCK3, AI462003, ARCA2, CABC1, coenzyme Q8A, COQ10D4, COQ8, LOC100506460, mKIAA0451, SCAR9	coenzyme Q8A			Cytoplasm	kinase		56997	67426	360887
Caspase 6	caspase 6, MCH2	caspase 6	209790_s_at	-5.81589	Cytoplasm	peptidase		839	12368	83584
CDK2	A630093N05Rik, CDC2-RELATED KINASE, CDKN2, Cyclin A associated kinase, cyclin-dependent kinase 2, CYCLIN E ASSOCIATED KINASE, p33(CDK2)	cyclin dependent kinase 2	204252_at	-3.7386	Nucleus	kinase	AZD5438, CYC065, zotiraciclib, BMS-387032, roscovitine, CaM kinase II inhibitor, FN-1501, AG 024322, alvocidib, milciclib, roniciclib, dinaciclib	1017	12566	362817
CDK2-Cyclin D1					Nucleus	complex
CDK4	CMM3, Crk3, cyclin-dependent kinase 4, LOC100362034, PSK-J3	cyclin dependent kinase 4	202246_s_at	-14.7997	Nucleus	kinase	fulvestrant/ribociclib, abemaciclib/anastrozole, trilaciclib, abemaciclib, milciclib, exemestane/palbociclib, roniciclib, ribociclib/tamoxifen, cyclin dependent kinase 4 inhibitor, lerociclib, palbociclib, BPI-1178, AG 024322, fulvestrant/palbociclib, riviciclib, HS-10342, voruciclib, FCN-437, abemaciclib/exemestane, abemaciclib/aromatase inhibitor, FLX925, ribociclib, FN-1501, anastrozole/riboci…	1019	12567	94201
CDK4-Cyclin D2					Nucleus	complex
Cell cycle arrest					Other	function
Cell cycle progression					Other	function
Cell survival					Other	function
Chk1	C85740, checkpoint kinase 1, CHK1, rad27	checkpoint kinase 1	205394_at	-8.35419	Nucleus	kinase	UCN-01, prexasertib, GDC-0575, CCT245737, PF 00477736, MK-8776, CHK1 inhibitor, XL844, GDC-0425, cdc25C phosphatase (211-221)	1111	12649	140583
Chk2	CDS1, Check2, checkpoint kinase 2, CHK2, hCds1, HUCDS1, LFS2, PP1425, RAD53	checkpoint kinase 2	210416_s_at	-2.71791	Nucleus	kinase	XL844	11200	50883	114212
CK1δ	1200006A05Rik, AA409348, ASPS, casein kinase 1 delta, casein kinase 1, delta, casein kinase 1 δ, casein kinase 1, δ, Ck1 delta, CK1δ, CKId, CKI-delta, CKI-δ, D930010H05RIK, FASPS2, HCKID	casein kinase 1 delta	207945_s_at	6.00016	Cytoplasm	kinase		1453	104318	64462
CyclinG	AI314029, CCNG, CYCG, cyclin G1	cyclin G1			Nucleus	other		900	12450	25405
CyclinK	AW123198, AW413594, CPR4, CycK, cyclin K, IDDHDF	cyclin K			Nucleus	kinase		8812	12454	500715
Cyclin D1	AI327039, B-CELL CLL/LYMPHOMA 1, BCL1, cD1, CycD1, CYCLIN D1, Cyl-1, D11S287E, G1/S-Specific Cyclin D1, PRAD1, U21B31	cyclin D1			Nucleus	transcription regulator	arsenic trioxide/idarubicin/tretinoin, arsenic trioxide/cytarabine/methotrexate, arsenic trioxide/tretinoin, arsenic trioxide, arsenic trioxide/daunorubicin/tretinoin, arsenic trioxide/gemtuzumab ozogamicin/tretinoin	595	12443	58919
Cyclin D2	2600016F06RIK, AI256817, BF642806, C86853, cD2, cyclin D2, CYL2, KIAK0002, MPPH3, Vin-1	cyclin D2			Nucleus	other		894	12444	64033
DNA damage					Other	function
DNA repair					Other	function
DNA-PK	AI326420, AU019811, DNA-DEPENDENT protein KINASE, DNAPDcs, DNAPK, DNA-PKC, DNA-PKcs, DNPK1, DOXNPH, dxnph, HYRC, HYRC1, IMD26, p350, p460, Prkdc predicted, protein kinase, DNA activated, catalytic polypeptide, protein kinase, DNA-activated, catalytic subunit, scid, slip, XRCC7	protein kinase, DNA-activated, catalytic subunit			Nucleus	kinase	BR101801, panulisib, nedisertib, CC-115	5591	19090	360748
DR4/5					Plasma Membrane	group
DRAM	1200002N14Rik, DNA-damage regulated autophagy modulator 1, DRAM, FLJ11259	DNA damage regulated autophagy modulator 1	218627_at	-4.89056	Cytoplasm	other		55332	71712	679937
E2F1	E2f, E2F transcription factor 1, mKIAA4009, RBAP1, RBBP3, RBP3, Tg(Wnt1-cre)2Sor	E2F transcription factor 1			Nucleus	transcription regulator		1869	13555	399489
E2f1-Rb					Nucleus	complex
FAS	AI196731, ALPS1A, APO-1, APT1, CD95, CD95L, CD95 receptor, FAS1, FAS/APO1, Fas cell surface death receptor, FASTM, Fas (TNF receptor superfamily member 6), lpr, Receptor for Fas Ligand, Receptors for Fas Ligand, TNFR6, Tnf receptor member 6, TNFRSF6	Fas cell surface death receptor			Plasma Membrane	transmembrane receptor	monoclonal antibody 7C11, APO010	355	14102	246097
GADD45					Nucleus	group
Glycolysis					Other	function
GML	1700057K19Rik, EG625599, glycosylphosphatidylinositol anchored molecule like, glycosylphosphatidylinositol anchored molecule like 2, Gml2, HemT, Hemt1, LY6DL	glycosylphosphatidylinositol anchored molecule like			Plasma Membrane	other		2765	15202|625599	300019
Gsk3β	7330414F15Rik, 8430431H08Rik, C86142, glycogen synthase kinase 3 beta, glycogen synthase kinase 3 β, GSK-3, GSK-3beta, GSK-3β, GSKbeta, GSKβ, Tpk1	glycogen synthase kinase 3 beta			Nucleus	kinase	glycogen synthase kinase-3beta inhibitor, enzastaurin	2932	56637	84027
HDAC	GON-10, HD1, HDAC, Hdac1-ps, histone deacetylase 1, KDAC1, LOC630524, MommeD5, RPD3, RPD3L1	histone deacetylase 1	201209_at	-5.32396	Nucleus	transcription regulator	pyroxamide, R 306465, bortezomib/vorinostat, OKI-179, tributyrin, trametinib/vorinostat, belinostat, mocetinostat, vorinostat, HDAC class I inhibitors, domatinostat	3065	433759	297893
HDAC9	AK143298, AV022454, D030072B18, D030072B18Rik, HD7, HD7B, HD9, HDAC, HDAC7, HDAC7B, HDAC9B, HDAC9FL, HDAC C, HDRP, histone deacetylase 9, LOC100504541, LOC100861990, MITR, mKIAA0744, RGD1310748, RGD1563092	histone deacetylase 9	230968_at	3.69353	Nucleus	transcription regulator	tributyrin, belinostat, pyroxamide	9734	79221	687001
HIF1A	AA959795, bHLHe78, HIF-1, HIF1-ALPHA, HIF-1alpha (hydroxylated), HIF-1-α, HIF-1α (hydroxylated), Hypoxia inducible factor 1 alpha subunit, hypoxia inducible factor 1, alpha subunit, hypoxia inducible factor 1 subunit alpha, hypoxia inducible factor 1 subunit α, Hypoxia inducible factor 1 α subunit, hypoxia inducible factor 1, α subunit, MOP1, PASD8	hypoxia inducible factor 1 subunit alpha			Nucleus	transcription regulator	EZN 2968, PX 478	3091	15251	29560
HIPK2	1110014O20RIK, B230339E18RIK, homeodomain interacting protein kinase 2, LOC100505582, LOC653052, PRO0593, Stank	homeodomain interacting protein kinase 2			Nucleus	kinase		28996	15258	362342
Hypoxia					Other	disease
JMY	AA591059, junction-mediating and regulatory protein, junction mediating and regulatory protein, p53 cofactor, WHAMM2, WHDC1L3	junction mediating and regulatory protein, p53 cofactor	241985_at	13.6658	Nucleus	transcription regulator		133746	57748
Jmy-p300					Nucleus	complex
JNK1	AI849689, C-JUN N-TERMINAL KINASE1, JNK, JNK1, JNK1A2, JNK21B1/2, JNK-46, mitogen-activated protein kinase 8, p46JNK1, p46JNK1 alpha, p46JNK1 α, PRKM8, SAPK1, SAPK1c, Sapk gamma, SAPK P46, Sapk γ, STRESS-ACTIVATED protein KINASE-LIKE KINASE	mitogen-activated protein kinase 8	226046_at	4.91605	Cytoplasm	kinase	cobimetinib/encorafenib, aplidine, cetuximab/encorafenib, binimetinib/encorafenib, encorafenib/panitumumab, encorafenib, binimetinib/cetuximab/encorafenib, binimetinib/encorafenib/panitumumab, encorafenib/trametinib	5599	26419	116554
Maspin	1110036M19RIK, AI462524, AI646751, Maspin, ovalbumin, PI-5, serine (or cysteine) peptidase inhibitor, clade B, member 5, serpin family B member 5, Spi7	serpin family B member 5			Extracellular Space	other		5268	20724	116589
MDM2	1700007J15Rik, AA415488, ACTFS, hdm2, HDMX, LSKB, MDM2-A1, MDM2 proto-oncogene, MGC5370, Transformed 3t3 cell double minute 2, transformed mouse 3T3 cell double minute 2	MDM2 proto-oncogene	217542_at	-4.00694	Nucleus	transcription regulator	serdemetan, CGM097, APG-115, HDM201, idasanutlin, milademetan, ASTX295, ALRN-6924, BI 907828, AMG-232, MK-8242, RO6839921, RO-5045337, MI-773	4193	17246	314856
MDM4	4933417N07RIK, AA414968, AL023055, AU018793, AU021806, C85810, HDMX, LOC102633382, MDM4 regulator of p53, MDMX, MRP1, transformed mouse 3T3 cell double minute 4	MDM4 regulator of p53			Nucleus	transcription regulator	ALRN-6924	4194	17248	304798
Mitochondrial respiration					Other	function
NOXA	APR, NOXA, phorbol-12-myristate-13-acetate-induced protein 1	phorbol-12-myristate-13-acetate-induced protein 1			Cytoplasm	other		5366
Nucleostemin	C77032, E2IG3, G protein nucleolar 3, guanine nucleotide binding protein-like 3 (nucleolar), NNP47, NS, NUCLEOSTEMIN, NUG1	G protein nucleolar 3			Nucleus	other		26354	30877	290556
p19arf	Arf, ARF-INK4a, CDK4I, CDKN2, CMM2, CYCLIN-DEPENDENT KINASE INHIBITOR 2A, INK4, INK4A, INK4a-ARF, Ink4a/Arf, MLM, MTS-1, p14ARF/ p16INK4a, p16, p16/ARF, p16Cdkn2a, p16 INK4, p16/ INK4a, P19, p19ARF, PCTR1, TP16	cyclin dependent kinase inhibitor 2A	209644_x_at	-2.07053	Nucleus	transcription regulator		1029	12578	25163
p21Cip1	CAP20, CDKI, CDKN1, CDKNA1, CIP1, cyclin-dependent kinase inhibitor 1A, cyclin-dependent kinase inhibitor 1A (P21), MDA-6, P21, p21Cip, p21CIP1, p21WAF, p21Waf1, Pzl Cyclin-Dependent Kinase Inhibitor, SDI1, UV96, WAF1	cyclin dependent kinase inhibitor 1A			Nucleus	kinase		1026	12575	114851
p300	A430090G16, A730011L11, E1A binding protein p300, KAT3B, MKHK2, p300, p300 HAT, RSTS2	E1A binding protein p300			Nucleus	transcription regulator	CCS1477	2033	328572	170915
p38 MAPK	CRK1, CSBP, CSBP1, CSBP2, CSPB1, EXIP, Hog, LOC101929346, MAPK p38, mitogen-activated protein kinase 14, Mxi2, p38, p38a, p38ALPHA, p38Hog, p38 kinase, p38 MAPK, P38 Map Kinase, p38 MAP kinases alpha and beta, p38 MAP kinases α and β, p38 MAPK-α, p38-α, PRKM14, PRKM15, RK, SAPK2A, SAPK p38 alpha, SAPK p38 α	mitogen-activated protein kinase 14			Cytoplasm	kinase	RO-3201195, p38 MAP kinase inhibitor, talmapimod, ralimetinib	1432	26416	81649
p48	1110007I03RIK, 3110002K08RIK, AAG2, AW555194, FAM10A1, FAM10A4, HIP, HOP, HSPABP, HSPABP1, NA+,K+ atpase 1, P48, PRO0786, SNC6, ST13 Hsp70 interacting protein, ST13, Hsp70 interacting protein, suppression of tumorigenicity 13, suppression of tumourigenicity 13	ST13 Hsp70 interacting protein	208667_s_at	-5.11594	Cytoplasm	other		6767	70356	81800
p53	bbl, BCC7, bfy, bhy, BMFS5, LFS1, p44, P53, P53 cellular tumour antigen, p53 tumor suppressor, transformation related protein 53, TRP53, tumor protein p53, tumour protein p53	tumor protein p53			Nucleus	transcription regulator	BI 907828, cenersen, kevetrin, azurin 50-77, eprenetapopt, ALT-801, COTI-2, CGM097	7157	22059	24842
p53AIP1	P53AIP1, tumor protein p53 regulated apoptosis inducing protein 1, tumour protein p53 regulated apoptosis inducing protein 1	tumor protein p53 regulated apoptosis inducing protein 1			Cytoplasm	other		63970
p53R2	MGC42116, MTDPS8A, MTDPS8B, P53R2, Ribonucleotide Reductase M2 B (TP53 Inducible), ribonucleotide reductase regulatory TP53 inducible subunit M2B	ribonucleotide reductase regulatory TP53 inducible subunit M2B			Nucleus	enzyme	cladribine/cytarabine/daunorubicin, cladribine/rituximab, cladribine/peginterferon alfa-2a, hydroxyurea, hydroxyurea/6-mercaptopurine, bortezomib/cladribine/rituximab, cladribine/cytarabine/decitabine, cladribine/cytarabine/filgrastim/idarubicin, cladribine/cytarabine/filgrastim/idarubicin/plerixafor, cladribine/recombinant interferon, cladribine/cytarabine/filgrastim, cladribine, cladribine/cyta…	50484	382985	299976
p63	AI462811, AIS, B(p51A), B(p51B), Delta N p63, Delta N p63 Alpha, EEC3, KET, LMS, NBP, OFC8, P51/P63, p53CP, p63, p63 alpha isoform, p63 gamma isoform, p63/p40, p63 α isoform, p63 γ isoform, p73H, P73l, RHS, SHFM4, TAp63, TP53CP, TP53L, TP73L, transformation related protein 63, Trp53rp1, Trp63, TUMOR protein 63 KDA with STRONG HOMOLOGY TO P53, tumor protein p63, tumour protein 63 KDA with STRONG H…	tumor protein p63			Nucleus	transcription regulator		8626	22061	246334
p73	P73, p73RhoGAP, transformation related protein 73, Trp73, tumor protein p73, tumour protein p73	tumor protein p73			Nucleus	transcription regulator		7161	22062	362675
PAI-1	B230326M24Rik, CRG, GDN, GDNPF, GDNPN1, GLIA DERIVED NEXIN, NEXIN1, PAI-1, PI-7, PN-1, PNI, PROTEASE NEXIN1, serine (or cysteine) peptidase inhibitor, clade E, member 2, Serpin-4, serpin family E member 2, Spi4, Spin4	serpin family E member 2			Extracellular Space	other		5270	20720	29366
PCAF	A930006P13RIK, AI461839, AW536563, CAF, K(lysine) acetyltransferase 2B, lysine acetyltransferase 2B, PCAF, P/CAF, Pcaf-b	lysine acetyltransferase 2B			Nucleus	transcription regulator		8850	18519	301164
PCNA	ATLD2, Pcna/cyclin, PCNAR, proliferating cell nuclear antigen	proliferating cell nuclear antigen	201202_at	-15.7251	Nucleus	enzyme		5111	18538	25737
PERP	1110017A08Rik, dJ496H19.1, ineligibleperp, KCP1, KRTCAP1, p53 apoptosis-associated target, p53 apoptosis effector related to PMP22, PERP, TP53 apoptosis effector, PIGPC1, THW	p53 apoptosis effector related to PMP22			Plasma Membrane	other		64065	64058	292949
PI3K	1-phosphatidylinositol 3-kinase, 2.7.1.137, ATP:1-phosphatidyl-1D-myo-inositol 3-phosphotransferase, Phosphatidylinositol 3 kinase, phosphatidylinositol 3'-kinase, PI3-kinase, PtdIns 3 Kinase, type III phosphoinositide 3-kinase, type I phosphatidylinositol kinase, Vps34p				Cytoplasm	complex	voxtalisib, omipalisib, CHF6523, BGT226, PF-4691502, copanlisib, CH 5132799, DS-7423, duvelisib, GSK1059615
PIAS1	2900068C24Rik, DDXBP1, GBP, GU/RH-II, protein inhibitor of activated STAT 1, protein inhibitor of activated STAT, 1, ZMIZ3	protein inhibitor of activated STAT 1			Nucleus	transcription regulator		8554	56469	300772
PIDD	1200011D09Rik, AU042446, LOC100911519, LRDD, p53-induced death domain protein 1, p53-induced protein with a death domain-like, PIDD	p53-induced death domain protein 1			Cytoplasm	peptidase		55367	57913	293625|100911519
PIG3	PIG3, tumor protein p53 inducible protein 3, tumour protein p53 inducible protein 3	tumor protein p53 inducible protein 3			Cytoplasm	enzyme		9540
PML	1200009E24Rik, AI661194, PP8675, promyelocytic leukaemia, promyelocytic leukemia, RGD1562602, RNF71, TRIM19	promyelocytic leukemia	206503_x_at	-2.71321	Nucleus	transcription regulator	arsenic trioxide	5371	18854	315713
PTEN	10q23del, 2310035O07RIK, A130070J02Rik, AI463227, B430203M17RIK, BZS, CWS1, DEC, GLM2, MHAM, Mmac, MMAC1, MUTATED IN MULTIPLE ADVANCED CANCERS, mutated in multiple advanced cancers 1, phosphatase and tensin homolog, PTEN1, PTENbeta, TEP1	phosphatase and tensin homolog	228006_at	-3.79079	Cytoplasm	phosphatase		5728	19211	50557
PUMA	BCL2 binding component 3, JFY-1, PUMA, PUMA/JFY1	BCL2 binding component 3			Cytoplasm	other		27113	170770	317673
Rb	OSRC, p105, p105-Rb, p110 RB, p110-RB1, pp105, pp110, PPP1R130, pRb, RB, RB-ASSOCIATED, RB transcriptional corepressor 1, Retinoblastome tumor-suppression protein rb	RB transcriptional corepressor 1	203132_at	-4.99332	Nucleus	transcription regulator		5925	19645	24708
Reprimo	2410012A13Rik, REPRIMO, reprimo, TP53 dependent G2 arrest mediator candidate, reprimo, TP53 dependent G2 arrest mediator homolog	reprimo, TP53 dependent G2 arrest mediator homolog			Cytoplasm	other		56475	67874	680110
SCO2	CEMCOX1, ECGF1, Gliostatin, MYP6, PD-ECGF, SCO1L, SCO2 cytochrome c oxidase assembly protein, synthesis of cytochrome C oxidase 2, TdRPase, TP, TYMP	synthesis of cytochrome C oxidase 2			Cytoplasm	enzyme		9997	100126824
Senescence					Other	function
SIRT	AA673258, SIR2, Sir2a, SIR2alpha, SIR2L1, Sir2 α, SIRT, sirtuin 1	sirtuin 1			Nucleus	transcription regulator	SIRT1 inhibitor III	23411	93759	309757
Slug	SLUG, SLUGH, SLUGH1, SNAIL2, snail family transcriptional repressor 2, snail family zinc finger 2, WS2D	snail family transcriptional repressor 2			Nucleus	transcription regulator		6591	20583	25554
STAG1	AU045003, COHESIN subunit SA-1, MRD47, SA-1, Scc3, SCC3A, Stromal antigen 1	stromal antigen 1			Nucleus	other		10274	20842	315958
Survivin	AAC-11, AP14, API4, baculoviral IAP repeat-containing 5, EPR-1, Survivin, SURVIVIN 2B, TIAP	baculoviral IAP repeat containing 5	202095_s_at	-32.3344	Cytoplasm	other	gataparsen, EZN 3042	332	11799	64041
Teap	2700057G22Rik, DKFZp434M1317, p53DINP1, SIP, STINP, Teap, Thymus Expressed Acidic, TP53DINP1, TP53DINP1alpha, TP53INP1A, TP53INP1B, transformation related protein 53 inducible nuclear protein 1, Trp53inp1, tumor protein p53 inducible nuclear protein 1, tumour protein p53 inducible nuclear protein 1	tumor protein p53 inducible nuclear protein 1			Nucleus	other		94241	60599	297822
TIGAR	9630033F20Rik, AA793651, AI595337, C12orf5, C79710, C85509, FR2BP, TP53 induced glycolysis regulatory phosphatase, Trp53 induced glycolysis regulatory phosphatase	TP53 induced glycolysis regulatory phosphatase			Cytoplasm	enzyme		57103	319801
TOPBP1	1110031N14RIK, 2810429C13Rik, AI256758, D430026L04Rik, DNA topoisomerase II binding protein 1, Dpb11, mKIAA0259, RGD1562949, TOP2BP1, TOPO2 BP, TOPOISOMERASE2 binding, topoisomerase (DNA) II binding protein 1	DNA topoisomerase II binding protein 1			Nucleus	other		11073	235559	315969
TRAP220	AI480703, ARC205, CRSP1, CRSP200, CRSP205, CRSP210, DRIP205, DRIP230, l11Jus15, Med220, mediator complex subunit 1, PBP, PPARBP, PPARGBP, RB18A, RGD1559552, TRAP220, TRIP-2	mediator complex subunit 1			Nucleus	transcription regulator		5469	19014	497991
TRIM29	1110047J21Rik, 2810431N19Rik, 4732461M22Rik, AI119726, ATDC, tripartite motif-containing 29	tripartite motif containing 29			Cytoplasm	transcription regulator		23650	72169	300656
TSP1	tbsp1, THBS, thrombospondin 1, THSP, TS-1, TSP, TSP-1	thrombospondin 1	201110_s_at	-7.03719	Extracellular Space	other		7057	21825	445442
Tumor suppression					Other	disease
UCN-01	112953-11-4, (2S,3R,4R,6R,18R)-18-hydroxy-3-methoxy-2-methyl-4-(methylamino)-29-oxa-1,7,17-triazaoctacyclo[12.12.2.12,6.07,28.08,13.015,19.020,27.021,26]nonacosa-8,10,12,14,19,21,23,25,27-nonaen-16-one, 7-hydroxystaurosporine, 8,12-epoxy-1H,8H-2,7b,12a-triazadibenzo(a,g)cyclonona(cde)triinden-1-one, 2,3,9,10,11,12-hexahydro-3-hydroxy-9-methoxy-8-methyl-10-(methylamino)-, C28H26N4O4, KW-2401, NSC-…				Other	chemical drug					72271	--	112953-11-4
WT1	D630046I19RIK, GUD, NPHS4, WAGR, Wilms tumor 1 homolog, wilms' tumour, wilms tumour 1, Wilms tumour 1 homolog, Wilms tumour-suppressor, Wilms' tumour suppressor, WIT-2, WT, WT1 transcription factor, WT33	WT1 transcription factor			Nucleus	transcription regulator		7490	22431	24883
ZAC1	2610311E24Rik, LOT1, PLAG1 like zinc finger 1, pleiomorphic adenoma gene-like 1, ZAC, ZAC1	PLAG1 like zinc finger 1			Nucleus	transcription regulator		5325	22634	25157

## Sheet: p38-MAPK
p38 MAPK Signaling Pathway (Activation)
Symbol	Synonym(s)	Entrez Gene Name	Affymetrix	Expr Fold Change	Location	Family	Drugs	Entrez Gene ID for Human	Entrez Gene ID for Mouse	Entrez Gene ID for Rat
ASK1	7420452D20Rik, APOPTOSIS SIGNAL REGULATED KINASE 1, ASK, ASK1, M3K5, MAPKKK5, MEKK5, mitogen-activated protein kinase kinase kinase 5, RGD1306565	mitogen-activated protein kinase kinase kinase 5	203836_s_at	2.82353	Cytoplasm	kinase	selonsertib	4217	26408	365057
ATF-1	activating transcription factor 1, activating transcription factor 1, pseudogene, Atf1-ps, Gm1862, LOC100047705, TREB36	activating transcription factor 1	222103_at	-3.62379	Nucleus	transcription regulator		466	11908|100040260	315305
ATF-2	activating transcription factor 2, CREB-2, CRE-BP, CRE-BP1, D130078H02Rik, D18875, HB16, LOC100047997, mXBP, Tg(Gzma-Klra1)7Wum, TREB7	activating transcription factor 2	205446_s_at	1.74715	Nucleus	transcription regulator		1386	11909	81647
c-MYC	AU016757, bHLHe39, CMYC, C-MYC-P64, mMyc, MRTL, Myc2, MYCC, MYC proto-oncogene, bHLH transcription factor, myelocytomatosis oncogene, Niard, Nird, RNCMYC	MYC proto-oncogene, bHLH transcription factor			Nucleus	transcription regulator	AVI-4126, MYC-targeting siRNA DCR-MYC	4609	17869	24577
CDC25B	AI604853, CDC25HU2, cell division cycle 25B	cell division cycle 25B			Nucleus	phosphatase		994	12531	171103
CHOP	AC144852.1, AltDDIT3, C/EBP-homologous, C/EBP homology, CEBPZ, C/EBPzeta, Cebp Zeta, Cebp ζ, CHOP, CHOP-10, DNA DAMAGE-INDUCIBLE transcript, DNA-damage inducible transcript 3, GADD153, RM4	DNA damage inducible transcript 3			Nucleus	transcription regulator		1649	13198	29467
cPLA2					Cytoplasm	group
CREB	Cbp, Cyclic AMP response element binding				Nucleus	group
DAXX	BING2, DAP6, death-domain associated protein, EAP1, Fas death domain-associated protein, PML ASSOCIATED FACTOR	death domain associated protein	201763_s_at	-3.06312	Nucleus	transcription regulator		1616	13163	140926
Dendritic cellendocytosis					Other	function
eEF2K	AC241556.4, C86191, CaMKIII, eEF-2 kinase, eukaryotic elongation factor-2 kinase, HSU93850, LOC100504422, LOC101060570, SMEF2K	eukaryotic elongation factor 2 kinase			Cytoplasm	kinase		29904	13631	25435
ELK-1	ELK, ELK1, member of ETS oncogene family, ETS transcription factor ELK1, p62TCF, RGD:2549, TCF/ELK	ETS transcription factor ELK1			Nucleus	transcription regulator		2002	13712	314436
FADD	DEATH domain-containing ADAPTOR, Fas associated via death domain, Fas (TNFRSF6)-associated via death domain, GIG3, MORT1, Mort1/FADD	Fas associated via death domain	202535_at	-2.78949	Cytoplasm	other		8772	14082	266610
HISTONEH3	H3, H3.3, Hist H3, Histone H3B				Nucleus	group
HMG-14	high mobility group nucleosomal binding domain 1, high mobility group nucleosome binding domain 1, HMG-14, LOC100911295, non-histone chromosomal protein HMG-14-like	high mobility group nucleosome binding domain 1	200944_s_at	-1.89212	Nucleus	transcription regulator		3150	15312	360704|100911295
HPK1	haematopoietic progenitor kinase 1, HPK1, M4K1, mHPK1, mitogen-activated protein kinase kinase kinase kinase 1	mitogen-activated protein kinase kinase kinase kinase 1			Cytoplasm	kinase		11184	26411	292763
HSP27					Cytoplasm	group	apatorsen
IL-1					Extracellular Space	group	rilonacept
IL-1R	Il1 receptor				Plasma Membrane	group
IRAK					Cytoplasm	group
MAPKAPK2/3	Mk2/mk3				Nucleus	group
MAX	AA960152, AI875693, bHLHd4, bHLHd5, bHLHd6, bHLHd7, bHLHd8, Max protein, MYC associated factor X, Myn	MYC associated factor X	214108_at	7.47721	Nucleus	transcription regulator		4149	17187	60661
MEF2	MEFs, RSRF				Nucleus	group
MKK3	AW212142, LOC100911550, MAP KINASE KINASE 3B, MAPKK3, MEK3, mitogen-activated protein kinase kinase 3, MKK3, Mkk3b, PRKMK3, SAPKK-2	mitogen-activated protein kinase kinase 3			Cytoplasm	kinase		5606	26397	303200
MKK4	JNKK, JNKK1, MAPK/ERK KINASE-1, MAPKK4, MEK4, mitogen-activated protein kinase kinase 4, MKK4, PRKMK4, SAPKK-1, SEK1, SERK1, SKK1	mitogen-activated protein kinase kinase 4			Cytoplasm	kinase	cobimetinib/encorafenib, cetuximab/encorafenib, binimetinib/encorafenib, encorafenib/panitumumab, encorafenib, binimetinib/cetuximab/encorafenib, binimetinib/encorafenib/panitumumab, encorafenib/trametinib	6416	26398	287398
MKK6	MAPKK6, Mapk kinase 6, MEK6, mitogen-activated protein kinase kinase 6, MKK6, MKK6BE, PRKMK6, Rac, SAPKK-3	mitogen-activated protein kinase kinase 6			Cytoplasm	kinase		5608	26399	114495
MKP1/5					Cytoplasm	group
MNK1/2	Mknk, Mnk				Cytoplasm	group
MSK1/2					Nucleus	group
Oxidativestress					Other	disease
p38MAPK α	CRK1, CSBP, CSBP1, CSBP2, CSPB1, EXIP, Hog, LOC101929346, MAPK p38, mitogen-activated protein kinase 14, Mxi2, p38, p38a, p38ALPHA, p38Hog, p38 kinase, p38 MAPK, P38 Map Kinase, p38 MAP kinases alpha and beta, p38 MAP kinases α and β, p38 MAPK-α, p38-α, PRKM14, PRKM15, RK, SAPK2A, SAPK p38 alpha, SAPK p38 α	mitogen-activated protein kinase 14			Cytoplasm	kinase	RO-3201195, p38 MAP kinase inhibitor, talmapimod, ralimetinib	1432	26416	81649
p38MAPK β	LOC679007, mitogen-activated protein kinase 11, p38-2, P38B, P38 beta, P38BETA2, p38 beta Mapk, p38 MAPK β, P38 β, p38β MAPK, PRKM11, SAPK2, SAPK2B	mitogen-activated protein kinase 11			Cytoplasm	kinase	talmapimod, regorafenib/sunitinib, ralimetinib, regorafenib	5600	19094	689314
p38MAPK δ	mitogen-activated protein kinase 13, p38delta, p38delta MAPK, p38 MAPK delta, P38 MAP KINASE delta, P38 MAP KINASE δ, p38 MAPK δ, P38 δ, PRKM13, SAPK4, Serk4	mitogen-activated protein kinase 13			Cytoplasm	kinase	talmapimod	5603	26415	29513
p38MAPK γ	AW123708, ERK3, ERK-6, LOC100509672, mitogen-activated protein kinase 12, P38GAMMA, P38 MAPK gamma, P38 MAP KINASE gamma, P38 MAP KINASE γ, p38 MAPK γ, P38 γ, PRKM12, SAPK-3	mitogen-activated protein kinase 12			Cytoplasm	kinase	talmapimod	6300	29857	60352
p53	bbl, BCC7, bfy, bhy, BMFS5, LFS1, p44, P53, P53 cellular tumour antigen, p53 tumor suppressor, transformation related protein 53, TRP53, tumor protein p53, tumour protein p53	tumor protein p53			Nucleus	transcription regulator	BI 907828, cenersen, kevetrin, azurin 50-77, eprenetapopt, ALT-801, COTI-2, CGM097	7157	22059	24842
PRAK	LOC100047833, MAPK5, MAPK activated protein kinase 5, MAPKAP kinase 5, MAP kinase-activated protein kinase 5, MK-5, PRAK	MAPK activated protein kinase 5			Cytoplasm	kinase		8550	17165	498183
Regulation ofmitotic entry					Other	function
RSK	p90RSK				Cytoplasm	group
SRF	AW049942, AW240594, MCM1, PRTF, RGD1559787, serum response factor, Sfr	serum response factor			Nucleus	transcription regulator		6722	20807	501099
STAT1	2010005J02Rik, AA408197, CANDF7, DD6G4-4, IMD31A, IMD31B, IMD31C, ISGF-3, p91, signal transducer and activator of transcription 1, STAT1 alpha, Stat1 beta, Stat1 p91, STAT1 α, Stat1 β, STAT91, TRANSCRIPTION FACTOR SIGNAL TRANSDUCER and ACTIVATOR	signal transducer and activator of transcription 1	200887_s_at	-14.0014	Nucleus	transcription regulator		6772	20846	25124
TAB1	2310012M03Rik, 3'-Tab1, b2b449Clo, MAP3K7IP1, TGF-beta activated kinase 1 (MAP3K7) binding protein 1, TGF-beta activated kinase 1/MAP3K7 binding protein 1, TGF Beta-Activated Kinase-Binding Protein 1, TGF-β activated kinase 1 (MAP3K7) binding protein 1, TGF-β activated kinase 1/MAP3K7 binding protein 1, TGF β-Activated Kinase-Binding Protein 1	TGF-beta activated kinase 1 (MAP3K7) binding protein 1			Cytoplasm	enzyme		10454	66513	315139
TAB2	1110030N06Rik, A530078N03Rik, CHTD2, LOC101928709, MAP3K7IP2, mKIAA0733, RP1 111D63, TGF-beta activated kinase 1 (MAP3K7) binding protein 2, TGF-beta activated kinase 1/MAP3K7 binding protein 2, TGF-β activated kinase 1 (MAP3K7) binding protein 2, TGF-β activated kinase 1/MAP3K7 binding protein 2	TGF-beta activated kinase 1 (MAP3K7) binding protein 2			Cytoplasm	other		23118	68652	308267
TAK1	CSCF, FMD2, Map3k7 predicted, MEKK7, mitogen-activated protein kinase kinase kinase 7, TAK1, TGF1a, tgf β activated kinase 1	mitogen-activated protein kinase kinase kinase 7			Cytoplasm	kinase		6885		313121
TAU	AI413597, ALZ50, AW045860, DDPAC, FTDP-17, MAPTL, microtubule-associated protein tau, MSTD, Mtapt, MTBT1, MTBT2, PPND, PPP1R103, pTau, RNPTAU, TAU, Tau-1, Tau 3r, TAU4R, TAU-FACTOR	microtubule associated protein tau			Plasma Membrane	other		4137	17762	29477
TGF-β	Tgfb, TGF-beta 1, 2, and 3, TGF β, TGF-β 1, 2, and 3, transforming growth factor-β				Extracellular Space	group	SAR439459, GS-1423, BCA101, luspatercept
TIFA	Ab2-389, T2BP, T6BP, TIFAA, Traf2 binding, TRAF6-BP, TRAF-interacting protein with forkhead-associated domain	TRAF interacting protein with forkhead associated domain			Cytoplasm	other		92610	211550	310877
TNF/FasL					Extracellular Space	group
TNFR/Fas					Plasma Membrane	group
TRADD	9130005N23Rik, AA930854, Hs.89862, TNFRSF1A-ASSOCIATED VIA DEATH domain	TNFRSF1A associated via death domain			Cytoplasm	other		8717	71609	246756
TRAF2	AI325259, MGC:45012, RNF117, TNF receptor-associated factor 2, TRAP, TRAP3	TNF receptor associated factor 2			Cytoplasm	enzyme		7186	22030	311786
TRAF6	2310003F17Rik, AI851288, C630032O20Rik, LOC100042930, LOC100048242, MGC:3310, RNF85, TNF receptor-associated factor 6	TNF receptor associated factor 6	227264_at	5.0806	Cytoplasm	enzyme		7189	22034	311245
Transcription					Other	function
Translation					Other	function
Type I / Type II receptor					Plasma Membrane	group
